# Supplementary material for: Crystal structure of 2-[2-(benz­yloxy)benzyl­idene]malono­nitrile
Source: Acta Crystallogr E Crystallogr Commun. 2015 Jul 8;71(Pt 8):o560–1. doi: 10.1107/S2056989015012608 (PMC4571396; doi:10.1107/S2056989015012608)
Supplement: Supplementary file 1 [file e-71-0o560-sup1.cif]

##############################################################################
#                                                                            #
# This CIF contains the data in a paper accepted for publication in          #
# Acta Crystallographica Section E. It conforms to the requirements of       #
# Notes for Authors for Acta Crystallographica Section E, and has been       #
# peer reviewed under the auspices of the IUCr Commission on Journals.       #
#                                                                            #
# Full details of the Crystallographic Information File format               #
# are given in the paper "The Crystallographic Information File (CIF):       #
# a New Standard Archive File for Crystallography" by S. R. Hall, F. H.      #
# Allen and I. D. Brown [Acta Cryst. (1991), A47, 655-685].                  #
#                                                                            #
# The current version of the core CIF dictionary is obtainable from          #
# ftp://ftp.iucr.org/pub/cif_core.dic.                                       #
#                                                                            #
# Software is freely available for graphical display of the structure(s)     #
# in this CIF. For information consult the CIF software page                 #
# http://www.iucr.org/resources/cif/software.                                #
#                                                                            #
# This file may be used for bona fide research purposes within the           #
# scientific community so long as proper attribution is given to the journal # 
# article from which it was obtained.                                        #
#                                                                            #
##############################################################################
data_global
_audit_creation_method     'form.cif (version 2.0)'
_journal_data_validation_number     ?
_journal_date_recd_electronic     2015-06-09
_journal_date_accepted     2015-06-30
_journal_name_full     'Acta Crystallographica, Section E'
_journal_year     2015
_journal_volume     71
_journal_issue      8
_journal_page_first     o560
_journal_page_last     o561
_journal_paper_category     HO
_journal_paper_doi     10.1107/S2056989015012608
_journal_coeditor_code     HB7442
_publ_contact_author_name     'Yousuf, S. '
_publ_contact_author_address
;
      H.E.J. Research Institute of Chemistry,
      International Cenetr for Chemical and Biological Sciences,
      University of Karachi,
      Karachi 75270, Pakistan
;
_publ_contact_author_email     'dr.sammer.yousuf@gmail.com'
_publ_contact_author_fax     '+92-21 34819018-9'
_publ_contact_author_phone     '+92-21 34824924'
_publ_section_title
;
Crystal structure of 2-[2-(benzyloxy)benzylidene]malononitrile
;
loop_
    _publ_author_name
    _publ_author_footnote
    _publ_author_address
    'Sammer Yousuf' ?
;     H.E.J. Research Institute of Chemistry,
      International Center for Chemical and Biological Sciences,
      University of Karachi,
      Karachi 75270, Pakistan
;
    'Huma Bano' ?
;
      H.E.J. Research Institute of Chemistry,
      International Center for Chemical and Biological Sciences,
      University of Karachi,
      Karachi 75270, Pakistan
;
    'Munira Taj Muhammad' ?
;
      H.E.J. Research Institute of Chemistry,
      International Center for Chemical and Biological Sciences,
      University of Karachi,
      Karachi 75270, Pakistan
;
    'Khalid Mohammed Khan' ?
;     H.E.J. Research Institute of Chemistry,
      International Center for Chemical and Biological Sciences,
      University of Karachi,
      Karachi 75270, Pakistan
;
data_I
_database_code_depnum_ccdc_archive 'CCDC 1409734'
_audit_creation_method     SHELXL-97
_chemical_name_systematic
;
2-{[2-(Benzyloxy)phenyl]methylidene}propanedinitrile
;
_chemical_name_common
;
2-[2-(Benzyloxy)benzylidene]malononitrile
;
_chemical_formula_moiety     'C17 H12 N2 O'
_chemical_formula_sum     'C17 H12 N2 O'
_chemical_formula_iupac     'C17 H12 N2 O'
_chemical_formula_weight     260.29
_chemical_melting_point     ?
_symmetry_cell_setting     triclinic
_symmetry_space_group_name_H-M     'P -1'
loop_
    _symmetry_equiv_pos_as_xyz
    'x, y, z'
    '-x, -y, -z'
_cell_length_a     7.2959(9)
_cell_length_b     9.4963(12)
_cell_length_c     11.0280(14)
_cell_angle_alpha     97.709(3)
_cell_angle_beta     107.953(3)
_cell_angle_gamma     105.155(3)
_cell_volume     682.13(15)
_cell_formula_units_Z     2
_cell_measurement_reflns_used     1299
_cell_measurement_theta_min     2.29
_cell_measurement_theta_max     20.78
_cell_measurement_temperature     293(2)
_exptl_crystal_description     'plate'
_exptl_crystal_colour     'colourless'
_exptl_crystal_size_max     0.34
_exptl_crystal_size_mid     0.11
_exptl_crystal_size_min     0.07
_exptl_crystal_density_diffrn     1.267
_exptl_crystal_density_meas     ?
_exptl_crystal_density_method     'not measured'
_exptl_crystal_F_000     272
_exptl_absorpt_coefficient_mu     0.081
_exptl_absorpt_correction_type     multi-scan
_exptl_absorpt_process_details
;
(SADABS; Bruker, 2000)
;
_exptl_absorpt_correction_T_min     0.9731
_exptl_absorpt_correction_T_max     0.9944
_exptl_special_details
;
;
_diffrn_ambient_temperature     293(2)
_diffrn_radiation_type     MoK\a
_diffrn_radiation_wavelength     0.71073
_diffrn_radiation_source     'fine-focus sealed tube'
_diffrn_radiation_monochromator     graphite
_diffrn_measurement_device_type     'Bruker SMART APEX CCD'
_diffrn_measurement_method     '\w scan'
_diffrn_detector_area_resol_mean     ?
_diffrn_reflns_number     7776
_diffrn_reflns_av_R_equivalents     0.0321
_diffrn_reflns_av_sigmaI/netI     0.0368
_diffrn_reflns_theta_min     2.00
_diffrn_reflns_theta_max     25.50
_diffrn_reflns_theta_full     25.50
_diffrn_measured_fraction_theta_max     1.000
_diffrn_measured_fraction_theta_full     1.000
_diffrn_reflns_limit_h_min     -8
_diffrn_reflns_limit_h_max     8
_diffrn_reflns_limit_k_min     -11
_diffrn_reflns_limit_k_max     11
_diffrn_reflns_limit_l_min     -13
_diffrn_reflns_limit_l_max     13
_diffrn_standards_number     ?
_diffrn_standards_interval_count     ?
_diffrn_standards_interval_time     ?
_diffrn_standards_decay_%     ?
_refine_special_details
;
Refinement of <i>F</i>^2^ against ALL reflections. The weighted <i>R</i>-factor
<i>wR</i> and goodness of fit <i>S</i> are based on <i>F</i>^2^, conventional
<i>R</i>-factors <i>R</i> are based on <i>F</i>, with <i>F</i> set to zero for
negative <i>F</i>^2^. The threshold expression of <i>F</i>^2^ >
\s(<i>F</i>^2^) is used only for calculating <i>R</i>-factors(gt) <i>etc</i>.
and is not relevant to the choice of reflections for refinement.
<i>R</i>-factors based on <i>F</i>^2^ are statistically about twice as large
as those based on <i>F</i>, and <i>R</i>- factors based on ALL data will be
even larger.
;
_reflns_number_total     2545
_reflns_number_gt     1722
_reflns_threshold_expression     I>2\s(I)
_refine_ls_structure_factor_coef     Fsqd
_refine_ls_matrix_type     full
_refine_ls_R_factor_all     0.0726
_refine_ls_R_factor_gt     0.0449
_refine_ls_wR_factor_gt     0.0966
_refine_ls_wR_factor_ref     0.1118
_refine_ls_goodness_of_fit_ref     1.008
_refine_ls_restrained_S_all     1.008
_refine_ls_number_reflns     2545
_refine_ls_number_parameters     181
_refine_ls_number_restraints     0
_refine_ls_hydrogen_treatment     constr
_refine_ls_weighting_scheme     calc
_refine_ls_weighting_details
         'calc w=1/[\s^2^(Fo^2^)+(0.0495P)^2^+0.0160P] where P=(Fo^2^+2Fc^2^)/3'
_atom_sites_solution_hydrogens     geom
_atom_sites_solution_primary     direct
_atom_sites_solution_secondary     difmap
_refine_ls_shift/su_max     0.000
_refine_ls_shift/su_mean     0.000
_refine_diff_density_max     0.114
_refine_diff_density_min     -0.169
_refine_ls_extinction_method     none
_refine_ls_extinction_coef     ?
loop_
    _atom_type_symbol
    _atom_type_description
    _atom_type_scat_dispersion_real
    _atom_type_scat_dispersion_imag
    _atom_type_scat_source
    'C' 'C' 0.0033 0.0016
                         'International Tables Vol C Tables 4.2.6.8 and 6.1.1.4'
    'H' 'H' 0.0000 0.0000
                         'International Tables Vol C Tables 4.2.6.8 and 6.1.1.4'
    'N' 'N' 0.0061 0.0033
                         'International Tables Vol C Tables 4.2.6.8 and 6.1.1.4'
    'O' 'O' 0.0106 0.0060
                         'International Tables Vol C Tables 4.2.6.8 and 6.1.1.4'
_computing_data_collection
;
SMART (Bruker, 2000)
;
_computing_cell_refinement
;
SAINT (Bruker, 2000)
;
_computing_data_reduction
;
SAINT (Bruker, 2000)
;
_computing_structure_solution
;
SHELXS97 (Sheldrick, 2008)
;
_computing_structure_refinement
;
SHELXL97 (Sheldrick, 2008)
;
_computing_molecular_graphics
;
SHELXTL (Sheldrick, 2008)
;
_computing_publication_material
;
SHELXTL (Sheldrick, 2008)
;
loop_
    _atom_site_type_symbol
    _atom_site_label
    _atom_site_fract_x
    _atom_site_fract_y
    _atom_site_fract_z
    _atom_site_U_iso_or_equiv
    _atom_site_adp_type
    _atom_site_calc_flag
    _atom_site_refinement_flags
    _atom_site_occupancy
    _atom_site_symmetry_multiplicity
    _atom_site_disorder_assembly
    _atom_site_disorder_group
    O O1 0.37248(18) 0.70351(12) 0.15139(10) 0.0558(3) Uani d . 1 1 . .
    N N1 -0.0533(3) 0.06530(19) 0.15041(17) 0.0861(6) Uani d . 1 1 . .
    N N2 0.2682(3) 0.38995(18) 0.52272(16) 0.0799(6) Uani d . 1 1 . .
    C C1 0.6578(3) 0.9358(2) 0.36642(19) 0.0682(6) Uani d . 1 1 . .
    H H1A 0.6704 0.8409 0.3666 0.082 Uiso calc R 1 1 . .
    C C2 0.7541(3) 1.0476(3) 0.4799(2) 0.0840(7) Uani d . 1 1 . .
    H H2A 0.8300 1.0276 0.5565 0.101 Uiso calc R 1 1 . .
    C C3 0.7382(4) 1.1883(3) 0.4800(2) 0.0864(7) Uani d . 1 1 . .
    H H3A 0.8036 1.2639 0.5565 0.104 Uiso calc R 1 1 . .
    C C4 0.6260(3) 1.2171(2) 0.3675(2) 0.0816(7) Uani d . 1 1 . .
    H H4A 0.6163 1.3127 0.3670 0.098 Uiso calc R 1 1 . .
    C C5 0.5273(3) 1.1043(2) 0.2549(2) 0.0653(5) Uani d . 1 1 . .
    H H5A 0.4487 1.1241 0.1792 0.078 Uiso calc R 1 1 . .
    C C6 0.5432(3) 0.96316(18) 0.25284(17) 0.0501(4) Uani d . 1 1 . .
    C C7 0.4489(3) 0.84695(18) 0.12655(17) 0.0573(5) Uani d . 1 1 . .
    H H7A 0.3388 0.8708 0.0666 0.069 Uiso calc R 1 1 . .
    H H7B 0.5495 0.8453 0.0863 0.069 Uiso calc R 1 1 . .
    C C8 0.2956(2) 0.57991(18) 0.05089(15) 0.0459(4) Uani d . 1 1 . .
    C C9 0.2793(3) 0.5848(2) -0.07670(16) 0.0545(5) Uani d . 1 1 . .
    H H9A 0.3218 0.6764 -0.0978 0.065 Uiso calc R 1 1 . .
    C C10 0.2002(3) 0.4537(2) -0.17214(17) 0.0607(5) Uani d . 1 1 . .
    H H10A 0.1902 0.4575 -0.2577 0.073 Uiso calc R 1 1 . .
    C C11 0.1356(3) 0.3172(2) -0.14330(17) 0.0609(5) Uani d . 1 1 . .
    H H11A 0.0824 0.2293 -0.2088 0.073 Uiso calc R 1 1 . .
    C C12 0.1501(3) 0.31157(19) -0.01748(16) 0.0539(5) Uani d . 1 1 . .
    H H12A 0.1061 0.2189 0.0016 0.065 Uiso calc R 1 1 . .
    C C13 0.2296(2) 0.44161(17) 0.08304(15) 0.0440(4) Uani d . 1 1 . .
    C C14 0.2524(2) 0.44280(18) 0.21768(15) 0.0478(4) Uani d . 1 1 . .
    H H14A 0.3315 0.5343 0.2765 0.057 Uiso calc R 1 1 . .
    C C15 0.1784(2) 0.33340(18) 0.27265(15) 0.0473(4) Uani d . 1 1 . .
    C C16 0.0496(3) 0.1845(2) 0.20382(17) 0.0568(5) Uani d . 1 1 . .
    C C17 0.2273(3) 0.36414(19) 0.41193(19) 0.0569(5) Uani d . 1 1 . .
loop_
    _atom_site_aniso_label
    _atom_site_aniso_U_11
    _atom_site_aniso_U_22
    _atom_site_aniso_U_33
    _atom_site_aniso_U_12
    _atom_site_aniso_U_13
    _atom_site_aniso_U_23
    O1 0.0745(8) 0.0390(7) 0.0461(7) 0.0046(6) 0.0232(6) 0.0091(5)
    N1 0.1044(15) 0.0552(11) 0.0784(12) -0.0080(10) 0.0388(11) 0.0033(9)
    N2 0.1137(15) 0.0664(11) 0.0508(11) 0.0125(10) 0.0309(10) 0.0144(9)
    C1 0.0809(14) 0.0509(12) 0.0639(13) 0.0202(10) 0.0152(11) 0.0126(10)
    C2 0.0897(17) 0.0751(16) 0.0632(14) 0.0207(13) 0.0055(12) 0.0023(12)
    C3 0.0827(16) 0.0622(15) 0.0862(17) 0.0083(12) 0.0189(13) -0.0159(12)
    C4 0.0847(16) 0.0464(12) 0.1071(19) 0.0192(11) 0.0332(14) 0.0030(13)
    C5 0.0673(13) 0.0491(12) 0.0790(14) 0.0183(10) 0.0248(11) 0.0177(10)
    C6 0.0521(10) 0.0404(10) 0.0562(11) 0.0086(8) 0.0221(9) 0.0121(8)
    C7 0.0675(12) 0.0448(10) 0.0564(11) 0.0114(9) 0.0205(9) 0.0190(9)
    C8 0.0448(10) 0.0475(10) 0.0404(9) 0.0099(8) 0.0146(8) 0.0060(8)
    C9 0.0587(11) 0.0578(11) 0.0459(10) 0.0130(9) 0.0207(9) 0.0156(9)
    C10 0.0634(12) 0.0778(14) 0.0382(10) 0.0178(10) 0.0198(9) 0.0113(10)
    C11 0.0663(12) 0.0603(12) 0.0443(11) 0.0099(10) 0.0189(9) -0.0025(9)
    C12 0.0577(11) 0.0464(10) 0.0484(11) 0.0070(9) 0.0179(9) 0.0039(8)
    C13 0.0444(9) 0.0430(9) 0.0389(9) 0.0090(7) 0.0128(7) 0.0066(7)
    C14 0.0526(10) 0.0394(9) 0.0424(10) 0.0084(8) 0.0124(8) 0.0044(7)
    C15 0.0540(10) 0.0416(10) 0.0410(9) 0.0092(8) 0.0163(8) 0.0068(8)
    C16 0.0674(12) 0.0461(11) 0.0522(11) 0.0064(10) 0.0250(9) 0.0108(9)
    C17 0.0716(13) 0.0442(11) 0.0508(12) 0.0083(9) 0.0242(10) 0.0123(9)
_geom_special_details
;
All e.s.d.'s (except the e.s.d. in the dihedral angle between two l.s. planes)
are estimated using the full covariance matrix. The cell e.s.d.'s are taken
into account individually in the estimation of e.s.d.'s in distances, angles
and torsion angles; correlations between e.s.d.'s in cell parameters are only
used when they are defined by crystal symmetry. An approximate (isotropic)
treatment of cell e.s.d.'s is used for estimating e.s.d.'s involving l.s.
planes.
;
loop_
    _geom_bond_atom_site_label_1
    _geom_bond_atom_site_label_2
    _geom_bond_site_symmetry_2
    _geom_bond_distance
    _geom_bond_publ_flag
    O1 C8 . 1.3580(18) ?
    O1 C7 . 1.4277(18) ?
    N1 C16 . 1.138(2) ?
    N2 C17 . 1.140(2) ?
    C1 C6 . 1.375(2) ?
    C1 C2 . 1.378(3) ?
    C1 H1A . 0.9300 ?
    C2 C3 . 1.371(3) ?
    C2 H2A . 0.9300 ?
    C3 C4 . 1.366(3) ?
    C3 H3A . 0.9300 ?
    C4 C5 . 1.377(3) ?
    C4 H4A . 0.9300 ?
    C5 C6 . 1.373(2) ?
    C5 H5A . 0.9300 ?
    C6 C7 . 1.494(2) ?
    C7 H7A . 0.9700 ?
    C7 H7B . 0.9700 ?
    C8 C9 . 1.383(2) ?
    C8 C13 . 1.408(2) ?
    C9 C10 . 1.374(2) ?
    C9 H9A . 0.9300 ?
    C10 C11 . 1.374(2) ?
    C10 H10A . 0.9300 ?
    C11 C12 . 1.368(2) ?
    C11 H11A . 0.9300 ?
    C12 C13 . 1.397(2) ?
    C12 H12A . 0.9300 ?
    C13 C14 . 1.440(2) ?
    C14 C15 . 1.348(2) ?
    C14 H14A . 0.9300 ?
    C15 C16 . 1.427(2) ?
    C15 C17 . 1.435(2) ?
loop_
    _geom_angle_atom_site_label_1
    _geom_angle_atom_site_label_2
    _geom_angle_atom_site_label_3
    _geom_angle_site_symmetry_1
    _geom_angle_site_symmetry_3
    _geom_angle
    _geom_angle_publ_flag
    C8 O1 C7 . . 118.82(13) ?
    C6 C1 C2 . . 120.69(18) ?
    C6 C1 H1A . . 119.7 ?
    C2 C1 H1A . . 119.7 ?
    C3 C2 C1 . . 120.0(2) ?
    C3 C2 H2A . . 120.0 ?
    C1 C2 H2A . . 120.0 ?
    C4 C3 C2 . . 119.8(2) ?
    C4 C3 H3A . . 120.1 ?
    C2 C3 H3A . . 120.1 ?
    C3 C4 C5 . . 119.9(2) ?
    C3 C4 H4A . . 120.0 ?
    C5 C4 H4A . . 120.0 ?
    C6 C5 C4 . . 121.0(2) ?
    C6 C5 H5A . . 119.5 ?
    C4 C5 H5A . . 119.5 ?
    C5 C6 C1 . . 118.55(17) ?
    C5 C6 C7 . . 119.67(17) ?
    C1 C6 C7 . . 121.64(16) ?
    O1 C7 C6 . . 109.28(14) ?
    O1 C7 H7A . . 109.8 ?
    C6 C7 H7A . . 109.8 ?
    O1 C7 H7B . . 109.8 ?
    C6 C7 H7B . . 109.8 ?
    H7A C7 H7B . . 108.3 ?
    O1 C8 C9 . . 123.76(15) ?
    O1 C8 C13 . . 115.91(14) ?
    C9 C8 C13 . . 120.32(15) ?
    C10 C9 C8 . . 119.76(17) ?
    C10 C9 H9A . . 120.1 ?
    C8 C9 H9A . . 120.1 ?
    C9 C10 C11 . . 121.12(16) ?
    C9 C10 H10A . . 119.4 ?
    C11 C10 H10A . . 119.4 ?
    C12 C11 C10 . . 119.45(16) ?
    C12 C11 H11A . . 120.3 ?
    C10 C11 H11A . . 120.3 ?
    C11 C12 C13 . . 121.61(16) ?
    C11 C12 H12A . . 119.2 ?
    C13 C12 H12A . . 119.2 ?
    C12 C13 C8 . . 117.74(15) ?
    C12 C13 C14 . . 124.20(15) ?
    C8 C13 C14 . . 118.05(14) ?
    C15 C14 C13 . . 130.76(15) ?
    C15 C14 H14A . . 114.6 ?
    C13 C14 H14A . . 114.6 ?
    C14 C15 C16 . . 125.63(15) ?
    C14 C15 C17 . . 119.51(15) ?
    C16 C15 C17 . . 114.86(14) ?
    N1 C16 C15 . . 179.11(19) ?
    N2 C17 C15 . . 179.2(2) ?
loop_
    _geom_torsion_atom_site_label_1
    _geom_torsion_atom_site_label_2
    _geom_torsion_atom_site_label_3
    _geom_torsion_atom_site_label_4
    _geom_torsion_site_symmetry_1
    _geom_torsion_site_symmetry_2
    _geom_torsion_site_symmetry_3
    _geom_torsion_site_symmetry_4
    _geom_torsion
    _geom_torsion_publ_flag
    C6 C1 C2 C3 . . . . -0.7(3) ?
    C1 C2 C3 C4 . . . . 0.2(4) ?
    C2 C3 C4 C5 . . . . 0.8(4) ?
    C3 C4 C5 C6 . . . . -1.4(3) ?
    C4 C5 C6 C1 . . . . 0.9(3) ?
    C4 C5 C6 C7 . . . . -174.84(18) ?
    C2 C1 C6 C5 . . . . 0.2(3) ?
    C2 C1 C6 C7 . . . . 175.84(19) ?
    C8 O1 C7 C6 . . . . -174.52(13) ?
    C5 C6 C7 O1 . . . . -144.67(16) ?
    C1 C6 C7 O1 . . . . 39.7(2) ?
    C7 O1 C8 C9 . . . . -2.6(2) ?
    C7 O1 C8 C13 . . . . 177.82(14) ?
    O1 C8 C9 C10 . . . . 179.76(15) ?
    C13 C8 C9 C10 . . . . -0.7(2) ?
    C8 C9 C10 C11 . . . . 0.3(3) ?
    C9 C10 C11 C12 . . . . 0.1(3) ?
    C10 C11 C12 C13 . . . . -0.1(3) ?
    C11 C12 C13 C8 . . . . -0.3(2) ?
    C11 C12 C13 C14 . . . . -178.75(16) ?
    O1 C8 C13 C12 . . . . -179.77(14) ?
    C9 C8 C13 C12 . . . . 0.6(2) ?
    O1 C8 C13 C14 . . . . -1.2(2) ?
    C9 C8 C13 C14 . . . . 179.23(15) ?
    C12 C13 C14 C15 . . . . -12.2(3) ?
    C8 C13 C14 C15 . . . . 169.29(17) ?
    C13 C14 C15 C16 . . . . -1.5(3) ?
    C13 C14 C15 C17 . . . . 179.08(17) ?
    C14 C15 C16 N1 . . . .  -18E1(10)
                                     ?
    C17 C15 C16 N1 . . . . 3(14) ?
    C14 C15 C17 N2 . . . . -22(16) ?
    C16 C15 C17 N2 . . . . 159(16) ?
_iucr_refine_instructions_details
;
TITL A in P-1
CELL 0.71073   7.2959   9.4963  11.0280  97.709 107.953 105.155
ZERR    2.00   0.0009   0.0012   0.0014   0.003   0.003   0.003
LATT  1
SFAC C H N O
UNIT 34 24 4 2
TEMP 0
L.S. 20
BOND $H
SIZE 0.34 0.11 0.07
OMIT -3 51
FMAP 2 1 60
PLAN 10
CONF
ACTA
WGHT    0.049500    0.016000
FVAR       0.91110
O1    4    0.372485    0.703511    0.151388    11.00000    0.07450    0.03903 =
         0.04613    0.00905    0.02318    0.00457
N1    3   -0.053325    0.065299    0.150407    11.00000    0.10443    0.05524 =
         0.07843    0.00329    0.03882   -0.00804
N2    3    0.268176    0.389954    0.522720    11.00000    0.11375    0.06639 =
         0.05077    0.01442    0.03093    0.01253
C1    1    0.657751    0.935825    0.366421    11.00000    0.08091    0.05093 =
         0.06391    0.01261    0.01523    0.02023
AFIX  43
H1A   2    0.670353    0.840896    0.366641    11.00000   -1.20000
AFIX   0
C2    1    0.754114    1.047614    0.479949    11.00000    0.08966    0.07512 =
         0.06317    0.00226    0.00548    0.02068
AFIX  43
H2A   2    0.829954    1.027616    0.556500    11.00000   -1.20000
AFIX   0
C3    1    0.738171    1.188269    0.480032    11.00000    0.08272    0.06223 =
         0.08615   -0.01587    0.01891    0.00828
AFIX  43
H3A   2    0.803559    1.263907    0.556495    11.00000   -1.20000
AFIX   0
C4    1    0.626020    1.217081    0.367545    11.00000    0.08473    0.04640 =
         0.10712    0.00300    0.03322    0.01922
AFIX  43
H4A   2    0.616350    1.312740    0.367012    11.00000   -1.20000
AFIX   0
C5    1    0.527299    1.104338    0.254943    11.00000    0.06734    0.04908 =
         0.07899    0.01771    0.02480    0.01831
AFIX  43
H5A   2    0.448696    1.124085    0.179187    11.00000   -1.20000
AFIX   0
C6    1    0.543186    0.963164    0.252844    11.00000    0.05210    0.04038 =
         0.05620    0.01207    0.02208    0.00864
C7    1    0.448883    0.846945    0.126545    11.00000    0.06752    0.04485 =
         0.05641    0.01901    0.02050    0.01139
AFIX  23
H7A   2    0.338807    0.870801    0.066644    11.00000   -1.20000
H7B   2    0.549507    0.845344    0.086312    11.00000   -1.20000
AFIX   0
C8    1    0.295640    0.579907    0.050889    11.00000    0.04481    0.04746 =
         0.04042    0.00596    0.01461    0.00992
C9    1    0.279316    0.584751   -0.076703    11.00000    0.05872    0.05778 =
         0.04587    0.01564    0.02070    0.01304
AFIX  43
H9A   2    0.321752    0.676364   -0.097818    11.00000   -1.20000
AFIX   0
C10   1    0.200179    0.453723   -0.172137    11.00000    0.06341    0.07783 =
         0.03819    0.01129    0.01984    0.01778
AFIX  43
H10A  2    0.190150    0.457514   -0.257698    11.00000   -1.20000
AFIX   0
C11   1    0.135590    0.317154   -0.143299    11.00000    0.06634    0.06028 =
         0.04432   -0.00248    0.01893    0.00993
AFIX  43
H11A  2    0.082428    0.229262   -0.208780    11.00000   -1.20000
AFIX   0
C12   1    0.150146    0.311569   -0.017482    11.00000    0.05768    0.04638 =
         0.04844    0.00388    0.01788    0.00701
AFIX  43
H12A  2    0.106094    0.218949    0.001619    11.00000   -1.20000
AFIX   0
C13   1    0.229582    0.441615    0.083042    11.00000    0.04440    0.04299 =
         0.03889    0.00655    0.01284    0.00902
C14   1    0.252427    0.442801    0.217684    11.00000    0.05263    0.03941 =
         0.04235    0.00438    0.01236    0.00838
AFIX  43
H14A  2    0.331470    0.534336    0.276499    11.00000   -1.20000
AFIX   0
C15   1    0.178370    0.333399    0.272648    11.00000    0.05401    0.04165 =
         0.04105    0.00683    0.01626    0.00919
C16   1    0.049590    0.184484    0.203820    11.00000    0.06735    0.04606 =
         0.05222    0.01076    0.02500    0.00638
C17   1    0.227307    0.364135    0.411934    11.00000    0.07161    0.04417 =
         0.05077    0.01231    0.02423    0.00835
HKLF 4
REM  A in P-1
REM R1 =  0.0449 for   1722 Fo > 4sig(Fo)  and  0.0726 for all   2545 data
REM    181 parameters refined using      0 restraints
END
WGHT      0.0493      0.0160
REM Highest difference peak  0.114,  deepest hole -0.169,  1-sigma level  0.033
Q1    1   0.6838  0.8251  0.1019  11.00000  0.05    0.11
Q2    1   0.1578  0.2011  0.0191  11.00000  0.05    0.11
Q3    1   0.2340  0.8757  0.0845  11.00000  0.05    0.11
Q4    1   0.5016  0.5133  0.2996  11.00000  0.05    0.11
Q5    1   0.4295  0.5338  0.3236  11.00000  0.05    0.10
Q6    1   0.7622  0.8318  0.3435  11.00000  0.05    0.10
Q7    1   0.9137  1.3352  0.4861  11.00000  0.05    0.10
Q8    1  -0.1205  0.1374 -0.1365  11.00000  0.05    0.10
Q9    1   0.3568  0.2939  0.2547  11.00000  0.05    0.09
Q10   1   0.9959  1.4462  0.5266  11.00000  0.05    0.09
;
