# Supplementary material for: Crystal structure of 2-[2-(benz­yloxy)benzyl­idene]malono­nitrile
Source: Acta Crystallogr E Crystallogr Commun. 2015 Jul 8;71(Pt 8):o560–1. doi: 10.1107/S2056989015012608 (PMC4571396; doi:10.1107/S2056989015012608)
Supplement: Supplementary file 2 [file e-71-0o560-Isup2.hkl]

# 
# h,k,l, Fc-squared, Fo-squared, sigma(Fo-squared) and status flag 
# 
data_I
_shelx_title ' A in P-1' 
_shelx_refln_list_code          4 
_shelx_F_calc_maximum      114.18 
_exptl_crystal_F_000       272.00 
_reflns_d_resolution_high  0.8254 
 
loop_ 
 _symmetry_equiv_pos_as_xyz 
 'x, y, z' 
 '-x, -y, -z' 
 
_cell_length_a     7.2959 
_cell_length_b     9.4963 
_cell_length_c    11.0280 
_cell_angle_alpha  97.709 
_cell_angle_beta  107.953 
_cell_angle_gamma 105.155 
 
_shelx_F_squared_multiplier     1.000 
 
loop_ 
 _refln_index_h 
 _refln_index_k 
 _refln_index_l 
 _refln_F_squared_calc 
 _refln_F_squared_meas 
 _refln_F_squared_sigma 
 _refln_observed_status 
   1   0   0      337.97      323.45      2.35 o 
   2   0   0     2146.73     2141.40     14.04 o 
   3   0   0       12.55       14.79      1.65 o 
   4   0   0      118.75      118.09      2.81 o 
   5   0   0        0.25       -0.33      0.49 o 
   6   0   0        3.54        4.23      1.29 o 
   7   0   0        0.03       -0.26      1.01 o 
  -8   1   0        0.45       -0.84      0.96 o 
  -7   1   0        0.04       -1.32      0.88 o 
  -6   1   0        7.19        4.67      1.25 o 
  -5   1   0       21.05       22.51      1.68 o 
  -4   1   0      103.39      101.05      2.66 o 
  -3   1   0        9.10        9.23      1.15 o 
  -2   1   0    13038.09    11621.69    149.81 o 
  -1   1   0      141.98      124.96      1.64 o 
   0   1   0      238.95      230.12      2.66 o 
   1   1   0      737.92      717.46      6.25 o 
   2   1   0      109.66      112.64      1.36 o 
   3   1   0       77.91       77.31      1.75 o 
   4   1   0        3.34        3.85      0.57 o 
   5   1   0        0.45       -0.06      0.78 o 
   6   1   0        0.05        0.83      0.98 o 
   7   1   0        3.58        5.57      1.46 o 
  -8   2   0        0.62        2.78      1.14 o 
  -7   2   0        0.18        0.44      0.90 o 
  -6   2   0       16.06       14.16      1.56 o 
  -5   2   0       73.77       76.17      2.61 o 
  -4   2   0     1490.89     1511.32     11.73 o 
  -3   2   0      148.11      151.80      2.94 o 
  -2   2   0     2297.32     2234.57     12.41 o 
  -1   2   0     2313.94     2230.46     11.58 o 
   0   2   0       55.69       55.69      1.20 o 
   1   2   0     1049.22     1066.15      7.15 o 
   2   2   0      142.70      147.80      3.52 o 
   3   2   0      110.75      112.46      3.55 o 
   4   2   0        3.59        3.32      1.11 o 
   5   2   0        3.31        2.32      1.11 o 
   6   2   0        2.40        2.36      1.27 o 
   7   2   0        1.71        3.64      1.27 o 
  -8   3   0        5.78        5.84      2.09 o 
  -7   3   0        1.27        1.81      0.95 o 
  -6   3   0      126.34      117.52      3.65 o 
  -5   3   0        0.00        0.33      0.62 o 
  -4   3   0      394.65      387.24      5.53 o 
  -3   3   0      287.46      279.31      4.10 o 
  -2   3   0      851.76      838.04      6.52 o 
  -1   3   0      816.60      830.69      7.96 o 
   0   3   0      171.56      177.16      2.64 o 
   1   3   0      101.67      109.60      2.20 o 
   2   3   0       23.72       21.33      2.68 o 
   3   3   0        2.07        2.68      0.92 o 
   4   3   0        1.06        2.25      1.09 o 
   5   3   0        2.69        2.14      1.23 o 
   6   3   0        1.96       -0.28      1.13 o 
  -8   4   0        8.22        2.99      1.60 o 
  -7   4   0        2.54        2.76      0.96 o 
  -6   4   0       88.53       86.51      3.36 o 
  -5   4   0       24.40       19.27      1.70 o 
  -4   4   0      118.96      120.46      3.09 o 
  -3   4   0       44.85       47.17      1.66 o 
  -2   4   0        0.92        0.89      0.32 o 
  -1   4   0       40.37       40.66      1.91 o 
   0   4   0      177.93      193.78      3.15 o 
   1   4   0        0.00        0.37      0.39 o 
   2   4   0       47.72       47.89      1.60 o 
   3   4   0        3.13        3.71      1.16 o 
   4   4   0        4.55        5.03      2.01 o 
   5   4   0       55.55       59.76      4.08 o 
   6   4   0       38.82       40.93      3.81 o 
  -8   5   0       12.00       10.00      1.76 o 
  -7   5   0        1.16        3.25      1.05 o 
  -6   5   0       41.84       47.55      2.61 o 
  -5   5   0        1.93        2.39      0.67 o 
  -4   5   0       45.74       45.45      2.31 o 
  -3   5   0       97.64      108.85      2.86 o 
  -2   5   0      494.38      522.80      7.75 o 
  -1   5   0       12.93       11.62      1.43 o 
   0   5   0        6.40        8.37      0.93 o 
   1   5   0       16.71       18.87      1.42 o 
   2   5   0        2.39        3.30      0.70 o 
   3   5   0       44.61       44.48      3.26 o 
   4   5   0      153.93      142.16      5.35 o 
   5   5   0       21.57       20.56      2.73 o 
  -8   6   0        3.61        3.40      1.43 o 
  -7   6   0       13.10       11.65      1.92 o 
  -6   6   0        0.00       -0.34      0.79 o 
  -5   6   0       26.34       26.46      1.83 o 
  -4   6   0       23.30       23.35      1.45 o 
  -3   6   0        0.20        0.67      0.75 o 
  -2   6   0       34.37       36.17      2.54 o 
  -1   6   0        0.64        0.79      0.79 o 
   0   6   0        4.95        2.76      0.68 o 
   1   6   0       41.66       37.23      1.97 o 
   2   6   0      172.78      169.55      5.90 o 
   3   6   0      139.43      151.06      5.76 o 
   4   6   0       15.59       13.79      2.24 o 
   5   6   0        3.24        3.00      1.39 o 
  -7   7   0       24.76       25.05      3.03 o 
  -6   7   0       10.02       10.36      1.83 o 
  -5   7   0        2.38        1.51      0.86 o 
  -4   7   0        4.14        3.40      1.13 o 
  -3   7   0        3.37        1.69      0.88 o 
  -2   7   0        8.62        8.13      1.54 o 
  -1   7   0        0.38        0.79      0.89 o 
   0   7   0        6.77        6.50      1.49 o 
   1   7   0       89.23       80.84      2.85 o 
   2   7   0       62.24       58.46      4.05 o 
   3   7   0        5.88        8.40      1.81 o 
   4   7   0       10.00       11.28      2.07 o 
  -7   8   0        0.05        0.00      0.84 o 
  -6   8   0        0.12        1.00      1.47 o 
  -5   8   0        0.05        0.56      0.75 o 
  -4   8   0        1.02       -0.66      1.24 o 
  -3   8   0        8.43        7.51      1.56 o 
  -2   8   0       16.58       14.51      2.06 o 
  -1   8   0      108.44      102.93      4.35 o 
   0   8   0      259.51      257.51      6.78 o 
   1   8   0        5.30        5.73      3.22 o 
   2   8   0       19.94       19.13      3.50 o 
   3   8   0       15.76       17.12      3.27 o 
  -7   9   0        0.41        2.31      1.06 o 
  -6   9   0        0.00       -0.38      0.85 o 
  -5   9   0       13.23       18.34      2.52 o 
  -4   9   0        0.58        0.37      0.99 o 
  -3   9   0       55.62       59.56      4.09 o 
  -2   9   0       73.31       73.04      4.30 o 
  -1   9   0       22.93       25.17      2.81 o 
   0   9   0        0.88        3.73      1.74 o 
   1   9   0        5.74        0.94      1.64 o 
   2   9   0        0.15        2.77      1.42 o 
  -6  10   0        0.56        2.58      1.09 o 
  -5  10   0        3.46        3.83      1.39 o 
  -4  10   0       47.92       48.33      4.08 o 
  -3  10   0       12.65       13.49      2.19 o 
  -2  10   0       30.13       29.72      3.27 o 
  -1  10   0        0.60        2.22      1.23 o 
   0  10   0        0.64        4.06      1.66 o 
   1  10   0        0.08        1.72      1.64 o 
  -4  11   0       11.56       11.80      2.01 o 
  -3  11   0        0.34        1.12      0.92 o 
  -2  11   0        0.77        1.74      1.04 o 
  -1  11   0        0.46        1.29      2.39 o 
   1 -11   1        9.06       12.78      2.61 o 
   2 -11   1        5.92        7.47      1.74 o 
   3 -11   1        4.31        2.24      1.27 o 
   4 -11   1        0.44        1.44      1.13 o 
  -1 -10   1       15.44       20.48      5.47 o 
   0 -10   1        1.30        4.49      1.83 o 
   1 -10   1        3.33        4.22      1.55 o 
   2 -10   1        3.60        1.49      1.22 o 
   3 -10   1        0.00       -0.95      0.98 o 
   4 -10   1       33.84       30.10      3.30 o 
   5 -10   1        1.35        0.90      1.69 o 
   6 -10   1        2.75        3.89      1.44 o 
  -3  -9   1        4.72        7.00      2.05 o 
  -2  -9   1        8.99       10.18      2.51 o 
  -1  -9   1       10.68       13.60      2.87 o 
   0  -9   1        0.51        1.48      1.16 o 
   1  -9   1        0.34        1.15      1.11 o 
   2  -9   1      215.89      212.19      6.61 o 
   3  -9   1       15.07       14.91      2.22 o 
   4  -9   1        5.49        5.52      1.61 o 
   5  -9   1        0.42        0.27      1.10 o 
   6  -9   1        0.32        1.49      0.95 o 
  -4  -8   1        0.00        0.83      1.46 o 
  -3  -8   1       15.05       14.84      3.11 o 
  -2  -8   1        3.49        3.87      2.07 o 
  -1  -8   1       33.56       36.14      4.39 o 
   0  -8   1      302.87      291.81      7.77 o 
   1  -8   1        0.06        1.09      0.98 o 
   2  -8   1       19.23       25.83      2.61 o 
   3  -8   1        6.46        5.42      1.32 o 
   4  -8   1        4.15        3.22      1.28 o 
   5  -8   1        0.87        2.88      1.25 o 
   6  -8   1        4.12        3.34      1.29 o 
   7  -8   1        0.76        0.15      1.37 o 
  -4  -7   1       11.52       11.04      2.11 o 
  -3  -7   1      104.11      110.24      4.86 o 
  -2  -7   1      387.14      381.67      8.32 o 
  -1  -7   1        2.82        2.32      0.88 o 
   0  -7   1      142.64      140.05      3.47 o 
   1  -7   1       65.34       61.70      3.09 o 
   2  -7   1        3.91        4.54      1.21 o 
   3  -7   1       20.74       23.66      2.40 o 
   4  -7   1        2.16        2.10      0.95 o 
   5  -7   1        9.13        8.49      1.62 o 
   6  -7   1       12.24       14.68      2.15 o 
   7  -7   1        0.01        1.09      1.28 o 
  -5  -6   1       16.07       16.95      2.54 o 
  -4  -6   1       91.93       82.59      4.48 o 
  -3  -6   1        1.47        1.77      1.16 o 
  -2  -6   1      129.61      121.06      4.40 o 
  -1  -6   1      123.33      112.24      4.28 o 
   0  -6   1       22.45       21.31      1.41 o 
   1  -6   1       29.22       24.44      1.23 o 
   2  -6   1        3.66        3.92      0.54 o 
   3  -6   1        0.44        0.75      0.53 o 
   4  -6   1       89.75       96.78      2.87 o 
   5  -6   1       18.18       20.13      1.87 o 
   6  -6   1        1.25        1.86      0.84 o 
   7  -6   1       13.34       13.08      2.52 o 
  -6  -5   1       23.37       23.96      2.91 o 
  -5  -5   1        9.45        9.36      1.97 o 
  -4  -5   1      125.85      129.14      5.41 o 
  -3  -5   1      100.42       93.23      3.98 o 
  -2  -5   1      120.04      116.33      2.94 o 
  -1  -5   1       33.86       31.71      1.61 o 
   0  -5   1      270.59      291.57      4.39 o 
   1  -5   1      112.23      119.81      2.67 o 
   2  -5   1       27.01       30.80      1.32 o 
   3  -5   1        0.55        0.58      0.46 o 
   4  -5   1        7.61        8.34      1.08 o 
   5  -5   1       10.88        9.40      1.26 o 
   6  -5   1        0.02        0.80      0.66 o 
   7  -5   1        0.57        1.32      1.17 o 
   8  -5   1        0.36        0.12      1.59 o 
  -6  -4   1       44.64       48.52      4.09 o 
  -5  -4   1       10.45       13.17      2.17 o 
  -4  -4   1       47.98       44.11      3.21 o 
  -3  -4   1       38.92       36.43      2.67 o 
  -2  -4   1       78.87       80.39      2.21 o 
  -1  -4   1       78.15       72.41      2.11 o 
   0  -4   1      165.19      160.25      2.86 o 
   1  -4   1      259.60      280.80      3.94 o 
   2  -4   1       34.83       33.45      1.86 o 
   3  -4   1      189.79      189.52      3.53 o 
   4  -4   1        0.53        0.90      0.58 o 
   5  -4   1        7.90        7.98      1.20 o 
   6  -4   1       15.22       15.75      1.96 o 
   7  -4   1        0.38       -0.48      0.76 o 
   8  -4   1        0.12        0.50      3.28 o 
  -7  -3   1        2.65        1.49      1.23 o 
  -6  -3   1        0.15        1.43      1.10 o 
  -5  -3   1       49.19       50.57      3.52 o 
  -4  -3   1        0.29        1.37      0.89 o 
  -3  -3   1       28.33       27.78      1.25 o 
  -2  -3   1       10.43       10.13      0.83 o 
  -1  -3   1     1042.50     1098.34      8.11 o 
   0  -3   1       24.33       25.95      1.09 o 
   1  -3   1      215.85      215.35      3.91 o 
   2  -3   1      127.49      128.19      2.42 o 
   3  -3   1       53.94       51.20      1.78 o 
   4  -3   1       80.17       81.40      2.99 o 
   5  -3   1       14.52       15.83      1.54 o 
   6  -3   1        0.00        0.67      0.71 o 
   7  -3   1        0.12        1.22      1.00 o 
   8  -3   1        0.65       -1.42      1.02 o 
  -7  -2   1       11.10       11.43      2.05 o 
  -6  -2   1        2.39        3.26      1.38 o 
  -5  -2   1       51.73       53.56      3.31 o 
  -4  -2   1        0.00        0.29      0.56 o 
  -3  -2   1      183.96      185.92      3.30 o 
  -2  -2   1      516.07      542.25      5.71 o 
  -1  -2   1      407.03      413.52      4.17 o 
   0  -2   1       23.09       22.62      0.85 o 
   1  -2   1     1811.41     1825.00     10.09 o 
   2  -2   1       50.45       45.15      1.39 o 
   3  -2   1        0.01        0.25      0.39 o 
   4  -2   1       61.01       63.96      2.23 o 
   5  -2   1       24.14       21.68      1.72 o 
   6  -2   1        0.22        0.37      0.68 o 
   7  -2   1        1.72        3.39      1.25 o 
   8  -2   1        0.18        0.28      0.98 o 
  -7  -1   1        2.54        2.44      2.19 o 
  -6  -1   1        0.10       -0.75      0.80 o 
  -5  -1   1        0.40        0.52      0.77 o 
  -4  -1   1      118.77      117.59      2.69 o 
  -3  -1   1       51.30       51.43      2.04 o 
  -2  -1   1      377.55      363.32      3.75 o 
  -1  -1   1       12.44        8.59      0.54 o 
   0  -1   1      586.00      547.53      4.68 o 
   1  -1   1     1714.39     1656.86      9.17 o 
   2  -1   1     1307.45     1313.14      8.59 o 
   3  -1   1        0.04        0.17      0.38 o 
   4  -1   1        3.48        1.82      0.62 o 
   5  -1   1       18.41       15.46      1.43 o 
   6  -1   1        0.92        0.63      0.88 o 
   7  -1   1        6.34        6.07      1.59 o 
  -8   0   1        0.08        1.09      1.16 o 
  -7   0   1        0.36        1.20      1.04 o 
  -6   0   1       33.17       36.29      3.00 o 
  -5   0   1        0.80        0.17      0.48 o 
  -4   0   1       30.45       29.56      1.54 o 
  -3   0   1      280.44      281.63      3.85 o 
  -2   0   1      364.53      351.65      4.14 o 
  -1   0   1      192.24      184.87      2.03 o 
   0   0   1      566.12      554.03      3.30 o 
   1   0   1      113.20      114.08      2.39 o 
   2   0   1      199.81      190.50      2.69 o 
   3   0   1       20.32       20.67      1.30 o 
   4   0   1       24.56       24.89      1.42 o 
   5   0   1       12.76       13.57      1.83 o 
   6   0   1        6.46        6.54      1.51 o 
   7   0   1       12.74        9.63      1.86 o 
  -8   1   1        2.28        1.21      2.51 o 
  -7   1   1        0.47        0.44      0.84 o 
  -6   1   1        4.03        5.45      1.04 o 
  -5   1   1       48.82       49.36      2.11 o 
  -4   1   1      300.04      297.76      5.22 o 
  -3   1   1        0.63        0.78      0.44 o 
  -2   1   1     5135.50     4871.56     22.80 o 
  -1   1   1      931.36      902.86      5.70 o 
   0   1   1     1970.67     1834.85     13.07 o 
   1   1   1      116.34      120.59      1.51 o 
   2   1   1        5.89        5.11      0.88 o 
   3   1   1        5.95        7.53      1.19 o 
   4   1   1       31.15       36.21      2.63 o 
   5   1   1       31.01       31.19      2.77 o 
   6   1   1        0.13       -0.18      1.04 o 
   7   1   1        1.42        2.27      1.09 o 
  -8   2   1        2.34        1.14      2.54 o 
  -7   2   1       27.84       25.66      2.69 o 
  -6   2   1       46.56       44.84      2.48 o 
  -5   2   1       30.81       32.80      3.19 o 
  -4   2   1      723.06      712.53      8.73 o 
  -3   2   1      955.01     1016.83      8.15 o 
  -2   2   1     1925.50     1898.91     11.13 o 
  -1   2   1       23.85       25.50      0.78 o 
   0   2   1       11.28       10.70      0.84 o 
   1   2   1      423.57      424.53      4.80 o 
   2   2   1      135.83      142.14      3.62 o 
   3   2   1      396.49      390.99      8.12 o 
   4   2   1        7.09        6.78      1.37 o 
   5   2   1        0.30        0.58      1.01 o 
   6   2   1        0.87        0.79      1.05 o 
   7   2   1       10.88       13.82      2.49 o 
  -8   3   1        9.31        7.95      2.11 o 
  -7   3   1        0.25       -0.47      0.77 o 
  -6   3   1      226.62      217.40      4.97 o 
  -5   3   1       51.09       52.22      2.60 o 
  -4   3   1     1168.53     1156.04     11.08 o 
  -3   3   1        0.37        0.75      0.42 o 
  -2   3   1       68.77       69.59      1.60 o 
  -1   3   1      428.08      417.39      9.45 o 
   0   3   1      194.76      212.11      5.12 o 
   1   3   1      145.73      135.23      2.49 o 
   2   3   1        7.39        7.03      1.27 o 
   3   3   1       47.35       46.91      2.78 o 
   4   3   1        1.34        1.61      0.97 o 
   5   3   1       11.75       12.39      2.14 o 
   6   3   1        4.00        5.00      2.10 o 
  -8   4   1       33.74       26.82      3.58 o 
  -7   4   1        2.52        1.75      1.02 o 
  -6   4   1      158.02      137.63      3.97 o 
  -5   4   1        1.82        1.77      0.68 o 
  -4   4   1        7.29        7.87      1.00 o 
  -3   4   1       20.56       23.14      1.31 o 
  -2   4   1       31.39       30.27      2.02 o 
  -1   4   1       81.14       80.81      3.18 o 
   0   4   1      160.80      147.83      2.78 o 
   1   4   1        8.93        9.89      1.31 o 
   2   4   1       81.03       75.94      3.19 o 
   3   4   1       33.99       34.92      2.84 o 
   4   4   1        8.79       10.99      1.96 o 
   5   4   1        8.28        8.07      1.82 o 
   6   4   1        7.13        6.75      1.77 o 
  -8   5   1       38.10       45.09      4.40 o 
  -7   5   1        0.98        0.95      0.87 o 
  -6   5   1       28.94       30.62      2.23 o 
  -5   5   1       54.91       59.64      2.43 o 
  -4   5   1       12.58       12.57      1.15 o 
  -3   5   1       70.27       70.25      2.30 o 
  -2   5   1      211.60      223.77      5.05 o 
  -1   5   1        9.45        8.83      0.62 o 
   0   5   1       91.23       79.31      3.15 o 
   1   5   1       38.97       36.67      2.29 o 
   2   5   1       24.26       26.21      2.43 o 
   3   5   1       11.29       12.70      2.00 o 
   4   5   1       19.74       20.72      2.66 o 
   5   5   1       22.66       19.98      2.82 o 
  -8   6   1        0.67        1.99      2.27 o 
  -7   6   1        7.98        6.87      1.56 o 
  -6   6   1        9.54       12.58      2.08 o 
  -5   6   1        3.89        3.73      1.06 o 
  -4   6   1        2.94        1.63      0.87 o 
  -3   6   1        4.49        3.56      1.06 o 
  -2   6   1        0.75        0.57      0.81 o 
  -1   6   1       42.47       45.21      1.41 o 
   0   6   1       45.38       45.55      1.94 o 
   1   6   1       34.45       33.78      1.91 o 
   2   6   1      115.31      120.01      4.55 o 
   3   6   1      109.18      103.68      4.69 o 
   4   6   1        1.99        1.74      1.27 o 
   5   6   1        1.01        1.36      1.13 o 
  -8   7   1        0.43       -0.61      1.47 o 
  -7   7   1        2.60        2.56      1.47 o 
  -6   7   1        0.10        1.05      0.97 o 
  -5   7   1        3.83        4.34      1.22 o 
  -4   7   1        6.76        4.92      1.28 o 
  -3   7   1       34.27       33.83      2.80 o 
  -2   7   1       77.17       78.25      4.85 o 
  -1   7   1        2.26        2.72      1.25 o 
   0   7   1      319.95      316.34      7.03 o 
   1   7   1      581.15      627.70     10.28 o 
   2   7   1        3.87        3.81      1.39 o 
   3   7   1        0.31       -1.23      1.21 o 
   4   7   1        1.19        2.72      1.19 o 
  -7   8   1        0.03        1.03      1.01 o 
  -6   8   1        1.36        0.93      1.03 o 
  -5   8   1        4.66        5.06      1.58 o 
  -4   8   1        3.80        4.46      1.32 o 
  -3   8   1        0.15        0.11      0.83 o 
  -2   8   1      116.01      108.93      4.59 o 
  -1   8   1      215.25      212.11      7.12 o 
   0   8   1        1.14        0.99      1.05 o 
   1   8   1        8.46        8.68      2.43 o 
   2   8   1        0.14        1.99      1.69 o 
   3   8   1        1.37        1.41      1.62 o 
  -7   9   1        0.03       -0.46      0.99 o 
  -6   9   1        2.49        0.99      1.22 o 
  -5   9   1        0.26        1.55      1.12 o 
  -4   9   1       79.56       81.08      5.14 o 
  -3   9   1       53.21       53.68      3.95 o 
  -2   9   1       14.99       15.22      3.86 o 
  -1   9   1        6.37        4.41      1.73 o 
   0   9   1       17.34       13.94      2.90 o 
   1   9   1        0.53        6.04      1.91 o 
   2   9   1        0.00        1.22      1.54 o 
  -6  10   1        7.96        7.60      1.73 o 
  -5  10   1       17.25       15.84      2.52 o 
  -4  10   1        0.82        2.76      1.24 o 
  -3  10   1       13.83       14.54      2.32 o 
  -2  10   1        2.92        1.62      1.20 o 
  -1  10   1        6.59       10.72      2.54 o 
   0  10   1        0.00       -0.82      1.15 o 
   1  10   1        2.90        9.29      2.34 o 
  -4  11   1        2.61        1.60      1.58 o 
  -3  11   1        1.88        3.20      1.12 o 
  -2  11   1        1.33        3.30      1.17 o 
   0 -11   2       14.98       13.48      4.24 o 
   1 -11   2        4.52        3.55      1.30 o 
   2 -11   2        0.00       -1.47      0.98 o 
   3 -11   2       13.51       11.27      2.04 o 
   4 -11   2        0.02       -1.33      0.88 o 
  -2 -10   2       20.20       33.25      4.63 o 
  -1 -10   2        3.58        5.52      1.73 o 
   0 -10   2        0.02        0.15      1.40 o 
   1 -10   2        7.64        9.38      1.93 o 
   2 -10   2        6.56        4.94      1.56 o 
   3 -10   2        2.08        4.87      1.37 o 
   4 -10   2        5.90        6.54      1.63 o 
   5 -10   2        0.79        1.65      2.39 o 
  -3  -9   2        8.30        9.47      5.56 o 
  -2  -9   2       14.05       20.89      4.74 o 
  -1  -9   2        3.44        0.85      1.62 o 
   0  -9   2       23.99       26.25      2.89 o 
   1  -9   2        1.91        2.47      1.23 o 
   2  -9   2        9.31        7.35      1.71 o 
   3  -9   2        4.05        3.53      1.36 o 
   4  -9   2        5.81        6.01      1.62 o 
   5  -9   2        1.10        1.51      1.50 o 
   6  -9   2        0.15        2.35      1.13 o 
  -4  -8   2        0.74       -0.97      1.48 o 
  -3  -8   2       12.92       17.04      2.48 o 
  -2  -8   2        0.11        1.15      1.54 o 
  -1  -8   2        0.07       -0.27      0.93 o 
   0  -8   2        3.81        3.68      1.28 o 
   1  -8   2       78.48       80.39      3.78 o 
   2  -8   2       17.56       18.33      2.29 o 
   3  -8   2        8.10       11.17      1.83 o 
   4  -8   2        0.89        0.48      0.81 o 
   5  -8   2        0.07       -0.42      0.80 o 
   6  -8   2       17.81       17.51      3.07 o 
   7  -8   2        6.19        7.07      3.03 o 
  -5  -7   2       24.44       33.49      3.46 o 
  -4  -7   2        2.11        2.39      2.08 o 
  -3  -7   2        2.78        3.30      1.37 o 
  -2  -7   2        7.59        8.11      1.78 o 
  -1  -7   2      174.31      157.50      3.98 o 
   0  -7   2        1.68        1.44      0.73 o 
   1  -7   2       65.52       64.77      4.78 o 
   2  -7   2        3.09        2.83      1.02 o 
   3  -7   2       27.89       27.69      2.52 o 
   4  -7   2       40.49       42.04      3.18 o 
   5  -7   2      102.58      103.27      6.52 o 
   6  -7   2        1.30        1.08      1.54 o 
   7  -7   2        1.08       -0.42      1.21 o 
  -5  -6   2        7.05        7.39      1.80 o 
  -4  -6   2       22.09       27.20      3.03 o 
  -3  -6   2       73.64       64.42      3.68 o 
  -2  -6   2       40.13       41.08      2.07 o 
  -1  -6   2       31.21       32.56      1.92 o 
   0  -6   2        8.94        8.29      1.09 o 
   1  -6   2        1.53        1.33      0.58 o 
   2  -6   2      169.73      184.34      3.56 o 
   3  -6   2      112.80      115.04      3.03 o 
   4  -6   2       13.37       14.44      1.46 o 
   5  -6   2       28.22       26.62      2.02 o 
   6  -6   2       15.11       14.79      1.71 o 
   7  -6   2        3.18        1.20      1.34 o 
  -6  -5   2       23.37       22.72      2.87 o 
  -5  -5   2        6.00        4.28      1.39 o 
  -4  -5   2       32.64       38.59      3.20 o 
  -3  -5   2       13.88       13.32      1.88 o 
  -2  -5   2       28.52       26.41      1.65 o 
  -1  -5   2       10.04        9.54      1.13 o 
   0  -5   2      960.34     1071.48     10.28 o 
   1  -5   2      409.63      427.40      5.22 o 
   2  -5   2      291.40      298.21      4.42 o 
   3  -5   2       14.02       15.20      1.58 o 
   4  -5   2       86.91       80.17      2.70 o 
   5  -5   2       49.02       54.44      2.55 o 
   6  -5   2        3.80        3.62      1.16 o 
   7  -5   2        0.02        1.71      0.97 o 
  -6  -4   2       23.20       23.15      2.88 o 
  -5  -4   2        7.99       10.08      1.87 o 
  -4  -4   2       48.81       50.79      3.31 o 
  -3  -4   2        3.74        2.25      0.65 o 
  -2  -4   2      188.43      191.42      4.19 o 
  -1  -4   2       21.67       22.68      1.39 o 
   0  -4   2      174.61      182.90      3.22 o 
   1  -4   2        2.68        1.96      0.53 o 
   2  -4   2      398.90      406.17      4.94 o 
   3  -4   2        1.31        0.77      0.44 o 
   4  -4   2        9.26       10.52      1.21 o 
   5  -4   2        4.70        3.96      0.86 o 
   6  -4   2        0.38        0.33      0.62 o 
   7  -4   2        0.01        0.19      0.78 o 
  -7  -3   2        1.98        1.05      1.43 o 
  -6  -3   2        6.22        7.47      1.78 o 
  -5  -3   2       27.82       30.02      2.81 o 
  -4  -3   2        0.43        0.24      0.54 o 
  -3  -3   2       35.79       38.38      1.64 o 
  -2  -3   2      407.78      419.72      4.95 o 
  -1  -3   2       10.98       11.23      0.98 o 
   0  -3   2     1369.39     1349.64      9.26 o 
   1  -3   2       46.13       49.27      1.60 o 
   2  -3   2       60.23       65.87      1.79 o 
   3  -3   2      261.96      259.63      4.11 o 
   4  -3   2       14.68       15.94      1.72 o 
   5  -3   2       12.31       12.97      1.41 o 
   6  -3   2        1.72        2.21      0.84 o 
   7  -3   2        0.50        2.74      1.32 o 
  -7  -2   2       12.52       13.69      5.14 o 
  -6  -2   2        1.41        2.30      1.26 o 
  -5  -2   2       11.18       10.00      1.70 o 
  -4  -2   2       83.08       84.23      2.37 o 
  -3  -2   2        2.73        2.74      0.59 o 
  -2  -2   2       36.77       36.09      1.34 o 
  -1  -2   2      959.56      992.50      7.06 o 
   0  -2   2      155.00      150.45      2.16 o 
   1  -2   2      319.12      306.41      3.20 o 
   2  -2   2      207.00      198.54      2.97 o 
   3  -2   2      459.67      480.22      5.57 o 
   4  -2   2       72.46       73.75      2.41 o 
   5  -2   2        0.17        0.09      0.52 o 
   6  -2   2       10.15       10.24      1.67 o 
   7  -2   2        0.16        0.07      1.00 o 
  -8  -1   2        0.99        1.82      1.31 o 
  -7  -1   2        0.49        1.50      1.09 o 
  -6  -1   2        5.22        4.84      1.32 o 
  -5  -1   2        5.80        6.45      1.00 o 
  -4  -1   2       15.96       17.62      1.31 o 
  -3  -1   2        8.75        7.72      0.84 o 
  -2  -1   2      207.63      193.75      2.77 o 
  -1  -1   2     3572.81     3286.39     27.71 o 
   0  -1   2     2756.85     2593.15     15.39 o 
   1  -1   2       62.14       62.20      1.00 o 
   2  -1   2      168.61      166.46      2.66 o 
   3  -1   2       77.59       79.04      2.15 o 
   4  -1   2       27.82       32.48      1.98 o 
   5  -1   2        1.42        0.93      1.06 o 
   6  -1   2        1.20        1.71      1.44 o 
   7  -1   2       10.58        8.65      1.74 o 
  -8   0   2        0.03       -0.38      1.09 o 
  -7   0   2        4.48        4.24      1.31 o 
  -6   0   2        1.11       -0.26      0.79 o 
  -5   0   2       16.44       16.50      1.46 o 
  -4   0   2       76.46       76.22      2.25 o 
  -3   0   2      307.79      292.95      4.32 o 
  -2   0   2    10000.21     8728.60    107.52 o 
  -1   0   2      514.11      520.69      3.75 o 
   0   0   2        1.23        0.97      0.28 o 
   1   0   2       43.16       40.74      1.44 o 
   2   0   2       10.41        9.57      0.79 o 
   3   0   2        6.25        7.30      0.95 o 
   4   0   2        0.46       -0.11      0.44 o 
   5   0   2       19.44       17.59      2.13 o 
   6   0   2       10.20       10.20      2.29 o 
   7   0   2        6.78        7.70      2.42 o 
  -8   1   2        0.30       -0.36      1.05 o 
  -7   1   2        0.16        0.27      0.84 o 
  -6   1   2        0.67        0.97      0.71 o 
  -5   1   2       15.22       17.10      1.48 o 
  -4   1   2      635.36      632.08      6.79 o 
  -3   1   2        5.11        4.51      0.62 o 
  -2   1   2      978.19      979.53      6.93 o 
  -1   1   2        5.42        6.26      0.53 o 
   0   1   2      183.77      164.80      2.29 o 
   1   1   2       39.84       35.00      1.16 o 
   2   1   2       64.15       66.30      1.72 o 
   3   1   2      102.02      113.34      2.26 o 
   4   1   2        8.87        7.85      1.43 o 
   5   1   2      108.47      111.08      4.46 o 
   6   1   2        0.78       -0.04      2.01 o 
   7   1   2        0.88        0.71      1.72 o 
  -8   2   2        0.19       -0.53      1.19 o 
  -7   2   2        3.92        5.31      1.20 o 
  -6   2   2      105.79      102.17      3.72 o 
  -5   2   2       11.56       11.70      1.27 o 
  -4   2   2       14.46       12.29      1.17 o 
  -3   2   2       16.16       16.65      1.10 o 
  -2   2   2       56.93       49.18      1.88 o 
  -1   2   2      476.87      471.91      4.39 o 
   0   2   2      419.22      432.96      4.35 o 
   1   2   2        1.31        1.71      0.44 o 
   2   2   2      140.98      146.39      3.88 o 
   3   2   2      118.47      130.83      4.14 o 
   4   2   2       30.99       28.87      2.59 o 
   5   2   2        1.21        1.94      1.22 o 
   6   2   2        0.97        0.95      1.69 o 
  -8   3   2        8.66        4.16      2.42 o 
  -7   3   2        0.41       -1.29      1.08 o 
  -6   3   2       22.07       21.08      1.87 o 
  -5   3   2       14.17       14.69      1.45 o 
  -4   3   2      133.36      135.95      3.18 o 
  -3   3   2       92.32       96.27      2.91 o 
  -2   3   2       62.45       64.70      1.71 o 
  -1   3   2      131.64      135.05      2.39 o 
   0   3   2      357.69      385.58      5.45 o 
   1   3   2      665.72      748.66      6.72 o 
   2   3   2       20.31       19.88      1.93 o 
   3   3   2       51.97       53.94      2.97 o 
   4   3   2        2.81        1.63      1.08 o 
   5   3   2        1.47        0.89      1.20 o 
   6   3   2        4.68        4.31      1.40 o 
  -8   4   2       21.26       24.22      3.15 o 
  -7   4   2        9.67       12.11      1.59 o 
  -6   4   2        1.86        2.24      0.83 o 
  -5   4   2        7.87        8.77      1.22 o 
  -4   4   2       47.48       51.46      2.25 o 
  -3   4   2      236.82      247.69      3.79 o 
  -2   4   2        1.56        1.96      0.54 o 
  -1   4   2      501.34      508.05      7.72 o 
   0   4   2        5.85        3.93      0.74 o 
   1   4   2       57.97       53.55      1.90 o 
   2   4   2        1.19        1.40      0.87 o 
   3   4   2       11.98       11.76      1.90 o 
   4   4   2       30.58       31.77      3.20 o 
   5   4   2        0.85        1.27      1.48 o 
  -8   5   2        0.17       -0.59      1.02 o 
  -7   5   2        1.82        1.58      0.91 o 
  -6   5   2       12.16       11.08      1.42 o 
  -5   5   2       43.88       38.71      2.12 o 
  -4   5   2       26.84       30.03      1.63 o 
  -3   5   2      148.04      143.13      3.94 o 
  -2   5   2       21.41       22.30      2.00 o 
  -1   5   2      191.07      196.93      4.96 o 
   0   5   2        1.97        3.33      0.72 o 
   1   5   2        4.05        3.12      0.73 o 
   2   5   2      189.46      188.28      7.38 o 
   3   5   2        0.53        0.43      2.11 o 
   4   5   2        0.02       -0.28      1.40 o 
   5   5   2        0.04        0.28      0.83 o 
  -8   6   2       14.47       10.23      2.75 o 
  -7   6   2        6.12        6.78      1.68 o 
  -6   6   2        2.86        4.30      1.30 o 
  -5   6   2       11.61       12.05      1.76 o 
  -4   6   2       71.09       68.00      3.32 o 
  -3   6   2       32.85       35.50      2.70 o 
  -2   6   2        0.58        0.45      0.78 o 
  -1   6   2       69.59       65.39      2.21 o 
   0   6   2       75.08       76.91      2.61 o 
   1   6   2       14.35       15.74      1.50 o 
   2   6   2        5.95        5.55      1.42 o 
   3   6   2        5.16        5.43      1.45 o 
   4   6   2        0.48        1.41      1.05 o 
  -8   7   2        0.46       -1.67      1.28 o 
  -7   7   2        0.30        1.53      1.16 o 
  -6   7   2       11.49       13.48      2.09 o 
  -5   7   2        7.55        5.04      2.67 o 
  -4   7   2        7.77        8.23      1.52 o 
  -3   7   2        4.50        4.49      1.40 o 
  -2   7   2        0.92        1.84      0.84 o 
  -1   7   2       10.77        9.40      1.63 o 
   0   7   2       14.81       18.51      2.37 o 
   1   7   2        6.98        6.09      1.51 o 
   2   7   2        0.05        1.81      1.10 o 
   3   7   2        6.50       11.68      1.93 o 
  -7   8   2        0.09        0.02      1.50 o 
  -6   8   2        0.11       -0.72      0.89 o 
  -5   8   2       13.41       14.83      2.58 o 
  -4   8   2        3.51        2.66      1.16 o 
  -3   8   2       13.08       11.75      1.97 o 
  -2   8   2      129.64      134.25      5.08 o 
  -1   8   2       22.93       21.29      2.49 o 
   0   8   2        1.28        0.81      2.03 o 
   1   8   2        7.20        9.45      2.40 o 
   2   8   2        4.95        6.59      3.23 o 
   3   8   2        0.03        2.59      1.32 o 
  -7   9   2        7.40       14.17      2.65 o 
  -6   9   2        0.04       -0.94      0.88 o 
  -5   9   2        8.35        9.77      3.13 o 
  -4   9   2       27.35       29.52      3.17 o 
  -3   9   2       10.86        9.02      1.91 o 
  -2   9   2       12.83       11.68      2.07 o 
  -1   9   2        5.29        9.08      1.78 o 
   0   9   2        3.84        3.21      2.28 o 
   1   9   2        0.56        0.90      1.32 o 
  -6  10   2       17.16       13.92      2.22 o 
  -5  10   2        6.52        6.96      1.67 o 
  -4  10   2        2.05        3.21      1.60 o 
  -3  10   2       11.39       11.09      2.09 o 
  -2  10   2        0.49       -0.90      0.91 o 
  -1  10   2        0.16        0.32      1.28 o 
   0  10   2       11.57       19.37      3.18 o 
  -3  11   2        0.02        0.75      0.87 o 
   0 -11   3        0.84        3.24      1.34 o 
   1 -11   3       10.34        8.29      1.81 o 
   2 -11   3        0.17       -0.36      0.96 o 
   3 -11   3        0.16        0.51      1.16 o 
   4 -11   3        0.36       -1.09      2.55 o 
  -2 -10   3        0.00        3.14      1.52 o 
  -1 -10   3        0.49       -0.41      1.32 o 
   0 -10   3        0.05       -0.50      1.11 o 
   1 -10   3        2.79        1.01      1.12 o 
   2 -10   3       24.87       24.82      3.00 o 
   3 -10   3        0.87       -0.26      0.98 o 
   4 -10   3        0.39        0.41      1.15 o 
   5 -10   3        2.39        0.20      2.35 o 
  -3  -9   3        0.02        0.05      1.52 o 
  -2  -9   3        1.10        1.48      1.61 o 
  -1  -9   3        0.00        0.21      1.23 o 
   0  -9   3       73.67       69.99      3.95 o 
   1  -9   3        2.30        0.90      1.02 o 
   2  -9   3        4.46        5.25      1.44 o 
   3  -9   3        0.20        0.10      0.86 o 
   4  -9   3        1.09        3.75      1.83 o 
   5  -9   3        1.37        2.11      1.32 o 
   6  -9   3        1.12        0.20      1.20 o 
  -4  -8   3       13.66       19.39      2.75 o 
  -3  -8   3       11.27       10.03      1.99 o 
  -2  -8   3       56.01       51.09      3.45 o 
  -1  -8   3       14.50       13.80      2.10 o 
   0  -8   3       20.39       19.05      2.34 o 
   1  -8   3        0.02        0.36      0.86 o 
   2  -8   3        5.57        5.18      1.41 o 
   3  -8   3        0.29        0.43      0.90 o 
   4  -8   3        0.89       -0.03      0.90 o 
   5  -8   3        0.00        0.74      1.42 o 
   6  -8   3        0.01        1.46      2.64 o 
  -5  -7   3       10.10        8.65      2.27 o 
  -4  -7   3       28.74       28.13      3.11 o 
  -3  -7   3        6.95        7.73      2.94 o 
  -2  -7   3       17.58       17.75      1.79 o 
  -1  -7   3        1.94        2.63      0.91 o 
   0  -7   3       24.77       23.65      1.83 o 
   1  -7   3       16.26       17.85      1.54 o 
   2  -7   3        4.26        2.66      0.79 o 
   3  -7   3       40.23       37.05      2.84 o 
   4  -7   3       37.74       39.99      3.10 o 
   5  -7   3        5.94        7.35      2.01 o 
   6  -7   3        6.49        6.47      2.81 o 
   7  -7   3        0.10        0.31      1.29 o 
  -5  -6   3        0.01       -0.45      1.29 o 
  -4  -6   3        7.61        7.97      1.82 o 
  -3  -6   3        1.46       -0.50      0.90 o 
  -2  -6   3       94.76       90.13      3.03 o 
  -1  -6   3        9.01       11.73      1.38 o 
   0  -6   3       69.72       72.25      3.42 o 
   1  -6   3        0.01        0.60      0.56 o 
   2  -6   3      130.35      127.93      4.19 o 
   3  -6   3      159.21      160.32      3.74 o 
   4  -6   3        1.04        0.65      0.65 o 
   5  -6   3        2.81        2.48      1.01 o 
   6  -6   3        0.22       -0.71      1.06 o 
   7  -6   3        2.50        2.58      1.19 o 
  -6  -5   3        0.72        1.54      1.18 o 
  -5  -5   3        0.00       -0.64      0.92 o 
  -4  -5   3      140.12      137.52      4.97 o 
  -3  -5   3       39.33       41.89      2.16 o 
  -2  -5   3      182.30      184.85      3.98 o 
  -1  -5   3       27.64       27.32      1.73 o 
   0  -5   3      159.30      181.10      3.60 o 
   1  -5   3      101.58      114.16      3.06 o 
   2  -5   3       24.81       19.56      1.38 o 
   3  -5   3        0.20        1.58      0.59 o 
   4  -5   3        9.47       11.56      1.26 o 
   5  -5   3       16.17       18.24      1.90 o 
   6  -5   3        0.86       -1.13      1.72 o 
   7  -5   3        1.87        1.45      1.02 o 
  -7  -4   3        0.71        0.94      1.77 o 
  -6  -4   3       44.57       47.38      4.12 o 
  -5  -4   3       17.67       18.14      2.33 o 
  -4  -4   3        5.34        3.90      1.16 o 
  -3  -4   3        2.72        3.57      0.88 o 
  -2  -4   3      294.93      317.96      4.81 o 
  -1  -4   3      749.88      850.94      7.94 o 
   0  -4   3       12.52       14.05      1.15 o 
   1  -4   3      446.66      458.90      5.83 o 
   2  -4   3       41.23       43.09      1.61 o 
   3  -4   3       10.03       11.17      1.11 o 
   4  -4   3       42.77       44.30      2.07 o 
   5  -4   3        7.56        8.25      1.17 o 
   6  -4   3        0.34        1.26      0.93 o 
   7  -4   3        3.61       -0.36      3.01 o 
  -7  -3   3        3.45        1.89      1.59 o 
  -6  -3   3        2.97        1.45      1.19 o 
  -5  -3   3       47.56       48.36      3.30 o 
  -4  -3   3       58.20       60.56      2.25 o 
  -3  -3   3      469.16      483.91      8.94 o 
  -2  -3   3      158.73      174.07      3.27 o 
  -1  -3   3      571.44      570.41      5.69 o 
   0  -3   3       31.11       29.70      1.54 o 
   1  -3   3       67.44       66.79      1.63 o 
   2  -3   3       26.37       25.67      1.16 o 
   3  -3   3       11.44       12.27      1.06 o 
   4  -3   3       21.11       21.62      1.57 o 
   5  -3   3        0.46        1.06      0.65 o 
   6  -3   3        0.90        2.35      0.93 o 
   7  -3   3        0.65        3.07      1.46 o 
  -7  -2   3       23.90       25.37      3.88 o 
  -6  -2   3       19.23       23.58      2.66 o 
  -5  -2   3       67.19       68.34      2.48 o 
  -4  -2   3      362.67      363.09      5.24 o 
  -3  -2   3      604.03      634.74      6.54 o 
  -2  -2   3       38.49       35.33      1.42 o 
  -1  -2   3      339.28      324.31      3.75 o 
   0  -2   3      130.34      131.01      2.08 o 
   1  -2   3      214.35      202.23      3.84 o 
   2  -2   3       23.04       19.59      0.95 o 
   3  -2   3       19.72       20.48      1.26 o 
   4  -2   3        1.21        1.32      0.56 o 
   5  -2   3        1.03        0.75      0.66 o 
   6  -2   3        0.18       -0.04      1.06 o 
   7  -2   3        0.01       -0.74      2.44 o 
  -8  -1   3        6.57        9.82      2.68 o 
  -7  -1   3        1.48        0.14      1.46 o 
  -6  -1   3       78.39       76.86      4.18 o 
  -5  -1   3       66.29       70.18      2.51 o 
  -4  -1   3        3.88        2.66      0.68 o 
  -3  -1   3       74.87       74.30      2.39 o 
  -2  -1   3      462.54      461.53      5.88 o 
  -1  -1   3      418.51      414.18      3.94 o 
   0  -1   3      312.44      300.78      3.39 o 
   1  -1   3        0.15        0.05      0.18 o 
   2  -1   3      282.16      269.39      4.18 o 
   3  -1   3        0.96        1.13      0.52 o 
   4  -1   3        1.02        0.61      0.53 o 
   5  -1   3        0.22        0.43      0.85 o 
   6  -1   3        6.31        6.56      1.57 o 
   7  -1   3        8.33        4.28      1.59 o 
  -8   0   3       19.79       18.57      3.71 o 
  -7   0   3        9.84       10.87      2.37 o 
  -6   0   3       16.04       17.43      1.62 o 
  -5   0   3       15.03       15.83      1.42 o 
  -4   0   3      583.83      589.36      6.51 o 
  -3   0   3       13.37       10.24      0.75 o 
  -2   0   3       21.17       20.14      1.73 o 
  -1   0   3      661.06      663.75      5.87 o 
   0   0   3     1979.54     1939.98     11.43 o 
   1   0   3        4.51        3.00      0.58 o 
   2   0   3       94.73       92.49      2.22 o 
   3   0   3        6.51        6.27      0.88 o 
   4   0   3        0.23        0.86      0.58 o 
   5   0   3       31.06       29.81      2.81 o 
   6   0   3       22.06       22.42      2.69 o 
   7   0   3        0.00        0.06      0.98 o 
  -8   1   3        0.00        1.09      1.32 o 
  -7   1   3        3.06        5.35      1.73 o 
  -6   1   3        2.32        1.91      0.75 o 
  -5   1   3        1.13        1.71      0.86 o 
  -4   1   3      371.73      374.78      7.77 o 
  -3   1   3        7.31        7.85      0.68 o 
  -2   1   3      166.33      175.37      2.51 o 
  -1   1   3       36.51       35.17      1.21 o 
   0   1   3      157.60      152.73      2.55 o 
   1   1   3      162.24      155.41      2.70 o 
   2   1   3       28.21       26.81      1.29 o 
   3   1   3       77.52       81.39      2.20 o 
   4   1   3        2.13        1.35      0.98 o 
   5   1   3        0.41       -0.17      0.83 o 
   6   1   3       30.05       28.29      3.06 o 
  -8   2   3        0.22        0.08      1.37 o 
  -7   2   3        0.03        0.28      0.86 o 
  -6   2   3       33.07       34.94      2.84 o 
  -5   2   3       14.61       14.99      1.35 o 
  -4   2   3        0.10        0.42      0.43 o 
  -3   2   3        2.49        3.04      0.58 o 
  -2   2   3      308.57      279.12      3.75 o 
  -1   2   3       43.79       44.52      1.48 o 
   0   2   3        9.54       10.40      0.93 o 
   1   2   3     1184.72     1259.32      9.30 o 
   2   2   3       25.32       26.75      1.24 o 
   3   2   3       83.25       79.27      3.46 o 
   4   2   3        4.83        4.71      1.52 o 
   5   2   3       23.88       25.51      2.86 o 
   6   2   3        1.51        0.48      1.23 o 
  -8   3   3       10.03        8.81      1.84 o 
  -7   3   3        0.31       -0.30      0.92 o 
  -6   3   3       39.18       40.31      2.35 o 
  -5   3   3        1.24        0.79      0.68 o 
  -4   3   3      144.33      142.89      3.26 o 
  -3   3   3       85.83       87.43      2.36 o 
  -2   3   3        1.03        1.09      0.50 o 
  -1   3   3      334.32      370.90      4.62 o 
   0   3   3        2.05        1.64      0.52 o 
   1   3   3       33.39       39.95      1.69 o 
   2   3   3       10.10       12.77      0.87 o 
   3   3   3       52.65       49.84      3.17 o 
   4   3   3        2.46        0.83      1.06 o 
   5   3   3       13.53       16.36      2.43 o 
  -8   4   3        8.66        7.69      1.79 o 
  -7   4   3        0.50       -0.44      1.09 o 
  -6   4   3       53.20       52.88      2.55 o 
  -5   4   3        0.16        0.40      0.55 o 
  -4   4   3        2.01        1.81      0.62 o 
  -3   4   3        9.07       11.46      1.07 o 
  -2   4   3       30.48       30.57      1.43 o 
  -1   4   3      394.30      436.41      5.35 o 
   0   4   3       23.86       28.74      1.53 o 
   1   4   3      256.57      265.94      4.40 o 
   2   4   3       11.59       10.75      1.73 o 
   3   4   3        9.29        9.79      2.65 o 
   4   4   3       20.53       20.03      2.59 o 
   5   4   3        4.36        1.95      1.09 o 
  -8   5   3        1.90        2.88      1.59 o 
  -7   5   3        0.09       -0.22      0.95 o 
  -6   5   3        0.00       -0.24      0.69 o 
  -5   5   3       14.37       15.45      1.51 o 
  -4   5   3       19.82       18.12      1.32 o 
  -3   5   3      207.34      215.58      3.72 o 
  -2   5   3       30.29       29.07      1.41 o 
  -1   5   3       33.64       37.41      2.87 o 
   0   5   3       73.16       69.08      2.40 o 
   1   5   3        1.17        0.36      0.61 o 
   2   5   3       25.19       21.52      2.47 o 
   3   5   3       14.90       11.72      2.03 o 
   4   5   3       15.62       21.00      2.72 o 
  -8   6   3        1.86        3.54      1.72 o 
  -7   6   3       10.83       10.42      2.40 o 
  -6   6   3        0.16        1.75      1.05 o 
  -5   6   3       61.98       66.42      3.73 o 
  -4   6   3        0.96       -0.03      0.75 o 
  -3   6   3       61.05       59.33      3.23 o 
  -2   6   3        5.58        5.66      1.23 o 
  -1   6   3      107.67      107.17      2.89 o 
   0   6   3      127.39      126.38      3.45 o 
   1   6   3       55.09       49.82      3.21 o 
   2   6   3        1.51        3.09      1.31 o 
   3   6   3       11.51        8.49      1.90 o 
   4   6   3        1.55       -0.70      1.03 o 
  -8   7   3        0.40        0.36      3.60 o 
  -7   7   3       10.63        9.18      2.32 o 
  -6   7   3        0.02       -0.24      1.25 o 
  -5   7   3       10.13        8.31      1.92 o 
  -4   7   3        0.42       -0.64      0.66 o 
  -3   7   3        1.03        0.38      0.85 o 
  -2   7   3       74.56       66.92      3.48 o 
  -1   7   3      363.75      353.59      7.98 o 
   0   7   3        6.71       10.41      1.79 o 
   1   7   3        7.94       10.88      2.67 o 
   2   7   3        6.16        5.01      1.60 o 
   3   7   3        0.10        1.30      1.37 o 
  -7   8   3        3.45        4.83      1.63 o 
  -6   8   3        3.14        4.15      1.43 o 
  -5   8   3        4.01        3.65      1.69 o 
  -4   8   3        3.51        5.12      2.46 o 
  -3   8   3       53.14       50.39      3.75 o 
  -2   8   3        3.89        2.78      1.20 o 
  -1   8   3       61.77       66.37      5.77 o 
   0   8   3       12.25       21.03      3.54 o 
   1   8   3        4.47        5.48      2.00 o 
   2   8   3        0.08        0.16      2.44 o 
  -7   9   3        0.30        2.97      1.27 o 
  -6   9   3        3.59        6.19      1.56 o 
  -5   9   3       15.99       12.39      2.16 o 
  -4   9   3        3.57        2.27      1.70 o 
  -3   9   3        0.66        0.75      1.01 o 
  -2   9   3        1.41        2.10      1.18 o 
  -1   9   3        3.57        3.62      1.57 o 
   0   9   3        0.04        0.32      1.13 o 
   1   9   3        2.70        1.38      1.22 o 
  -5  10   3        0.69        2.24      1.02 o 
  -4  10   3        1.51        1.24      1.02 o 
  -3  10   3       13.95       17.60      2.66 o 
  -2  10   3        0.01       -0.80      0.87 o 
  -1  10   3        0.20        2.33      2.17 o 
   0 -11   4        0.95        0.13      2.07 o 
   1 -11   4        0.01       -0.13      0.99 o 
   2 -11   4        0.02        0.72      1.31 o 
   3 -11   4       10.09        8.98      2.12 o 
  -2 -10   4        1.71        3.18      1.76 o 
  -1 -10   4        0.98        1.39      1.55 o 
   0 -10   4       12.59       16.48      2.45 o 
   1 -10   4       24.19       24.47      2.84 o 
   2 -10   4        0.37        0.10      0.91 o 
   3 -10   4        1.39        0.16      1.35 o 
   4 -10   4        0.00       -1.31      2.60 o 
   5 -10   4        0.60        0.73      1.06 o 
  -3  -9   4        0.34        1.52      2.60 o 
  -2  -9   4       21.34       22.51      3.62 o 
  -1  -9   4       17.96       17.12      2.36 o 
   0  -9   4        6.09        5.80      1.60 o 
   1  -9   4        5.84        3.62      1.36 o 
   2  -9   4        0.30        0.80      0.92 o 
   3  -9   4        0.12        0.88      1.40 o 
   4  -9   4        0.27        0.33      1.14 o 
   5  -9   4        0.59       -1.42      0.95 o 
  -4  -8   4        3.46        5.07      1.62 o 
  -3  -8   4       17.12       15.85      2.36 o 
  -2  -8   4        6.29        7.22      1.74 o 
  -1  -8   4       34.29       30.17      2.36 o 
   0  -8   4        1.68        1.59      1.12 o 
   1  -8   4        0.07       -0.35      0.80 o 
   2  -8   4        0.00       -1.21      0.81 o 
   3  -8   4       17.61       22.27      7.91 o 
   4  -8   4       40.76       37.79      4.42 o 
   5  -8   4        5.97        7.48      2.03 o 
   6  -8   4        1.96        3.16      1.38 o 
  -5  -7   4        0.09        1.19      1.10 o 
  -4  -7   4        0.58        0.74      1.11 o 
  -3  -7   4       52.53       43.94      3.47 o 
  -2  -7   4        2.17        2.54      0.95 o 
  -1  -7   4        2.89        2.66      0.98 o 
   0  -7   4        6.16        7.34      1.22 o 
   1  -7   4        1.94        2.15      0.83 o 
   2  -7   4       21.78       22.30      1.77 o 
   3  -7   4       61.56       55.44      2.54 o 
   4  -7   4       38.92       42.60      3.09 o 
   5  -7   4        3.35        3.57      3.96 o 
   6  -7   4        0.01        1.81      1.93 o 
  -6  -6   4        1.74        1.46      2.07 o 
  -5  -6   4       22.76       21.36      2.71 o 
  -4  -6   4       15.74       17.93      2.43 o 
  -3  -6   4        8.80        8.84      1.35 o 
  -2  -6   4       16.23       17.15      1.69 o 
  -1  -6   4       35.94       39.56      2.25 o 
   0  -6   4       63.81       68.53      2.54 o 
   1  -6   4        7.71        9.07      1.14 o 
   2  -6   4        1.51        1.31      0.67 o 
   3  -6   4       45.60       43.12      2.14 o 
   4  -6   4        7.05        5.75      1.30 o 
   5  -6   4        3.17        2.08      1.27 o 
   6  -6   4        2.12        0.37      1.13 o 
   7  -6   4        5.83        5.49      1.38 o 
  -6  -5   4        6.72        7.39      2.11 o 
  -5  -5   4        7.72       10.08      2.26 o 
  -4  -5   4        2.44        3.17      1.20 o 
  -3  -5   4        0.82        0.76      0.74 o 
  -2  -5   4      123.60      121.15      3.34 o 
  -1  -5   4       45.81       46.89      2.07 o 
   0  -5   4       90.43       89.79      2.62 o 
   1  -5   4       18.60       18.34      1.76 o 
   2  -5   4        3.93        3.80      0.81 o 
   3  -5   4       44.45       42.54      1.94 o 
   4  -5   4        2.91        4.27      1.05 o 
   5  -5   4       21.28       22.35      2.42 o 
   6  -5   4        4.38        0.83      0.99 o 
   7  -5   4        4.76        4.03      1.48 o 
  -7  -4   4        0.00       -0.61      2.16 o 
  -6  -4   4        2.33        2.63      1.60 o 
  -5  -4   4        2.13        0.54      0.96 o 
  -4  -4   4        0.06       -0.53      0.59 o 
  -3  -4   4        5.75        5.92      1.00 o 
  -2  -4   4       31.31       29.30      1.74 o 
  -1  -4   4        9.35       13.02      1.21 o 
   0  -4   4        0.01       -0.06      0.45 o 
   1  -4   4        1.68        3.42      0.58 o 
   2  -4   4       50.42       50.27      1.62 o 
   3  -4   4       29.28       26.02      2.20 o 
   4  -4   4        7.88        5.15      1.18 o 
   5  -4   4       30.30       25.89      2.53 o 
   6  -4   4        0.09       -0.32      0.77 o 
   7  -4   4        8.39       13.19      2.46 o 
  -7  -3   4        4.56        5.29      1.87 o 
  -6  -3   4       10.16        9.25      2.63 o 
  -5  -3   4        0.38       -0.61      0.77 o 
  -4  -3   4       36.36       36.25      2.37 o 
  -3  -3   4       83.51       84.71      2.52 o 
  -2  -3   4       26.10       26.41      2.12 o 
  -1  -3   4        2.84        2.73      0.66 o 
   0  -3   4        4.94        5.67      0.72 o 
   1  -3   4       14.20       18.90      2.94 o 
   2  -3   4        0.33        1.21      0.68 o 
   3  -3   4      327.47      323.30      4.51 o 
   4  -3   4        4.89        4.67      0.84 o 
   5  -3   4       26.93       25.68      2.54 o 
   6  -3   4        0.68        1.09      1.16 o 
   7  -3   4        0.39        0.76      1.01 o 
  -7  -2   4        3.45        3.39      1.83 o 
  -6  -2   4        5.72        7.89      2.17 o 
  -5  -2   4       23.03       22.41      1.74 o 
  -4  -2   4        0.07        0.14      0.50 o 
  -3  -2   4       82.37       72.75      3.39 o 
  -2  -2   4        9.82        9.25      0.90 o 
  -1  -2   4        0.71        0.11      0.41 o 
   0  -2   4      128.38      135.32      3.22 o 
   1  -2   4     2153.29     2223.41     16.56 o 
   2  -2   4      103.03      113.83      2.18 o 
   3  -2   4       33.34       32.09      1.77 o 
   4  -2   4        1.55        1.23      0.67 o 
   5  -2   4        0.32        0.85      0.74 o 
   6  -2   4        9.98       10.86      2.99 o 
   7  -2   4        0.97        0.88      1.13 o 
  -8  -1   4        0.59        0.06      1.17 o 
  -7  -1   4       21.36       19.71      3.22 o 
  -6  -1   4        7.97        9.09      1.60 o 
  -5  -1   4       48.00       51.42      2.22 o 
  -4  -1   4       22.74       23.00      1.39 o 
  -3  -1   4      649.87      646.61      6.12 o 
  -2  -1   4        5.45        4.90      0.58 o 
  -1  -1   4     1039.08     1089.44      7.78 o 
   0  -1   4        0.85        0.98      0.43 o 
   1  -1   4        1.83        2.08      0.41 o 
   2  -1   4       13.10        9.31      1.14 o 
   3  -1   4        0.62        1.11      0.60 o 
   4  -1   4        8.60        9.29      1.37 o 
   5  -1   4        0.16       -0.16      0.93 o 
   6  -1   4        1.13       -0.37      1.11 o 
  -8   0   4        2.41        2.84      1.40 o 
  -7   0   4       19.11       18.46      3.16 o 
  -6   0   4        0.12       -0.37      0.73 o 
  -5   0   4       35.46       36.42      2.08 o 
  -4   0   4      200.12      184.14      3.09 o 
  -3   0   4      757.15      773.98      9.07 o 
  -2   0   4        5.61        6.66      0.98 o 
  -1   0   4      164.62      160.64      2.62 o 
   0   0   4        0.17        0.45      0.43 o 
   1   0   4        0.55        0.37      0.45 o 
   2   0   4      163.45      152.83      3.10 o 
   3   0   4        5.67        5.76      0.90 o 
   4   0   4       88.76       92.13      3.81 o 
   5   0   4        4.60        4.61      1.30 o 
   6   0   4        0.01       -0.86      0.94 o 
  -8   1   4        3.68        3.05      2.27 o 
  -7   1   4        4.10        2.82      1.36 o 
  -6   1   4        1.33        1.55      0.86 o 
  -5   1   4        5.75        4.61      0.77 o 
  -4   1   4      218.32      212.55      3.26 o 
  -3   1   4       32.54       32.03      2.91 o 
  -2   1   4        1.94        1.14      0.35 o 
  -1   1   4       43.35       39.19      1.76 o 
   0   1   4        0.77        1.31      0.50 o 
   1   1   4       17.03       20.43      1.31 o 
   2   1   4       75.65       73.69      2.43 o 
   3   1   4       98.83      110.51      3.12 o 
   4   1   4       30.12       33.01      2.88 o 
   5   1   4        0.48       -0.04      1.01 o 
   6   1   4        3.22        2.06      1.32 o 
  -8   2   4        0.55        0.22      1.27 o 
  -7   2   4        0.15        1.02      1.17 o 
  -6   2   4       10.12        9.46      1.70 o 
  -5   2   4       44.08       45.63      2.48 o 
  -4   2   4        4.40        4.73      0.83 o 
  -3   2   4      316.81      315.66      4.78 o 
  -2   2   4       73.05       66.04      2.39 o 
  -1   2   4      380.29      398.55      4.93 o 
   0   2   4      644.58      687.11      6.83 o 
   1   2   4       68.27       73.53      2.23 o 
   2   2   4        5.78        7.00      0.92 o 
   3   2   4       26.67       25.59      2.53 o 
   4   2   4        0.37        1.43      1.11 o 
   5   2   4        1.21        1.02      2.22 o 
   6   2   4        7.00       10.41      2.31 o 
  -8   3   4        0.42       -0.88      0.92 o 
  -7   3   4        9.14        6.68      1.49 o 
  -6   3   4       10.71       11.86      1.77 o 
  -5   3   4       94.07       94.02      2.87 o 
  -4   3   4        7.66        7.93      1.00 o 
  -3   3   4        4.52        4.16      0.76 o 
  -2   3   4      344.83      345.06      4.81 o 
  -1   3   4      353.66      401.41      5.24 o 
   0   3   4       21.10       24.26      1.51 o 
   1   3   4        6.61       11.52      1.18 o 
   2   3   4       22.58       22.24      1.41 o 
   3   3   4       13.45       11.66      1.94 o 
   4   3   4        8.56       12.56      2.19 o 
   5   3   4        6.31        7.82      1.72 o 
  -8   4   4        0.36       -0.79      1.06 o 
  -7   4   4        1.06        0.77      0.98 o 
  -6   4   4        0.63        1.33      0.84 o 
  -5   4   4       11.76       13.56      1.45 o 
  -4   4   4        0.33        0.26      0.55 o 
  -3   4   4       77.54       83.57      2.55 o 
  -2   4   4       22.49       20.89      1.45 o 
  -1   4   4       21.21       22.58      1.53 o 
   0   4   4        8.58        8.97      1.12 o 
   1   4   4        0.99        1.40      0.71 o 
   2   4   4       15.45       13.20      1.98 o 
   3   4   4       10.16        8.00      1.74 o 
   4   4   4       21.82       24.21      2.91 o 
   5   4   4        0.52        1.79      1.13 o 
  -8   5   4        0.04       -1.61      1.07 o 
  -7   5   4        0.32        0.27      1.29 o 
  -6   5   4       13.92       16.98      3.11 o 
  -5   5   4       21.84       24.14      1.84 o 
  -4   5   4        0.01        0.57      0.52 o 
  -3   5   4      140.33      146.92      3.45 o 
  -2   5   4       51.30       48.73      2.11 o 
  -1   5   4        0.09       -0.03      0.54 o 
   0   5   4       22.00       23.97      1.74 o 
   1   5   4        0.03        0.35      0.81 o 
   2   5   4       10.06        9.49      1.85 o 
   3   5   4       18.63       17.24      2.43 o 
   4   5   4        1.89        5.32      1.42 o 
  -8   6   4        1.77        3.96      1.52 o 
  -7   6   4        4.80        3.54      1.73 o 
  -6   6   4        2.70        2.69      1.49 o 
  -5   6   4       33.70       35.36      3.07 o 
  -4   6   4       13.92       15.24      2.06 o 
  -3   6   4       20.98       23.07      2.39 o 
  -2   6   4        5.43        3.54      1.11 o 
  -1   6   4        2.16        1.62      0.75 o 
   0   6   4       67.76       61.45      2.98 o 
   1   6   4       62.47       66.39      3.78 o 
   2   6   4        8.08        6.26      1.59 o 
   3   6   4        1.51        1.10      1.07 o 
  -8   7   4        0.08       -1.23      0.96 o 
  -7   7   4       14.81       17.15      4.07 o 
  -6   7   4        1.62       -1.37      2.63 o 
  -5   7   4        2.39        3.42      1.16 o 
  -4   7   4       11.88       12.47      2.04 o 
  -3   7   4       90.73       91.98      4.26 o 
  -2   7   4        0.40       -0.69      0.78 o 
  -1   7   4        4.72        4.19      1.31 o 
   0   7   4        0.85        0.37      1.16 o 
   1   7   4        5.64        3.63      1.75 o 
   2   7   4        0.12        4.22      2.26 o 
  -7   8   4        0.03       -0.86      2.14 o 
  -6   8   4        0.22       -0.38      1.46 o 
  -5   8   4        5.52        5.85      1.57 o 
  -4   8   4        8.46        6.90      2.39 o 
  -3   8   4       34.27       32.21      3.20 o 
  -2   8   4        2.23        0.81      0.94 o 
  -1   8   4        2.25        2.38      1.10 o 
   0   8   4        0.15       -0.29      1.09 o 
   1   8   4        0.53       -0.78      1.16 o 
  -6   9   4        0.21       -0.86      1.37 o 
  -5   9   4        1.69        1.30      1.52 o 
  -4   9   4        6.59        3.87      1.35 o 
  -3   9   4        0.55        1.24      1.09 o 
  -2   9   4        0.03       -0.21      0.94 o 
  -1   9   4        2.38        1.77      1.24 o 
   0   9   4        1.33        1.43      1.13 o 
  -5  10   4        4.18        6.33      1.49 o 
  -4  10   4        0.22        2.04      0.97 o 
  -3  10   4        3.93        4.72      1.63 o 
  -2  10   4        1.17        0.22      1.05 o 
   1 -11   5        0.16        1.40      1.20 o 
   2 -11   5        3.80        2.70      4.17 o 
  -2 -10   5        4.89        5.91      2.07 o 
  -1 -10   5        0.43        0.81      1.20 o 
   0 -10   5        0.29        1.23      1.23 o 
   1 -10   5       25.77       28.82      4.00 o 
   2 -10   5        0.89        0.17      1.42 o 
   3 -10   5       19.66       24.39      3.87 o 
   4 -10   5        0.36        0.29      1.69 o 
  -3  -9   5        0.38       -0.08      2.31 o 
  -2  -9   5        2.86        1.80      1.91 o 
  -1  -9   5       30.24       26.20      3.02 o 
   0  -9   5        1.05        1.35      1.13 o 
   1  -9   5       15.96       14.84      2.06 o 
   2  -9   5        4.80        6.05      2.08 o 
   3  -9   5        0.28       -1.07      1.30 o 
   4  -9   5        2.64        2.93      3.01 o 
   5  -9   5        0.70        0.13      1.02 o 
  -4  -8   5        4.18        6.40      1.68 o 
  -3  -8   5        3.12        2.78      1.44 o 
  -2  -8   5       10.37        9.36      1.61 o 
  -1  -8   5       27.93       23.76      2.20 o 
   0  -8   5       11.36       12.29      1.59 o 
   1  -8   5        6.18        8.34      1.70 o 
   2  -8   5        1.47        1.93      1.58 o 
   3  -8   5        4.62        3.56      1.75 o 
   4  -8   5        0.41        0.00      0.87 o 
   5  -8   5        3.60        4.63      2.07 o 
  -5  -7   5        1.10       -0.50      1.42 o 
  -4  -7   5       14.98       13.93      2.55 o 
  -3  -7   5       27.42       24.06      2.69 o 
  -2  -7   5       19.14       21.87      2.04 o 
  -1  -7   5        3.20        4.65      1.16 o 
   0  -7   5        0.60        0.44      0.82 o 
   1  -7   5      109.09      108.33      3.37 o 
   2  -7   5      108.08      106.51      5.82 o 
   3  -7   5       27.80       28.85      2.66 o 
   4  -7   5        0.62        0.80      1.47 o 
   5  -7   5        0.28        1.36      1.19 o 
   6  -7   5        1.27        0.33      1.08 o 
  -6  -6   5        3.69        6.35      1.93 o 
  -5  -6   5       20.56       20.88      3.31 o 
  -4  -6   5        3.26        4.88      1.52 o 
  -3  -6   5        3.51        1.25      0.90 o 
  -2  -6   5        7.04        8.42      1.30 o 
  -1  -6   5       45.56       47.24      2.36 o 
   0  -6   5      122.20      121.65      3.99 o 
   1  -6   5      131.81      121.93      3.26 o 
   2  -6   5       58.11       56.75      2.22 o 
   3  -6   5        5.56        7.81      1.50 o 
   4  -6   5       17.43       17.91      2.25 o 
   5  -6   5        0.11        0.09      0.91 o 
   6  -6   5        0.75       -0.21      1.13 o 
  -6  -5   5        1.71       -0.39      1.83 o 
  -5  -5   5        6.51        6.43      2.02 o 
  -4  -5   5        5.11        5.51      1.59 o 
  -3  -5   5       86.11       84.06      2.97 o 
  -2  -5   5      104.30      108.92      3.24 o 
  -1  -5   5        2.60        3.54      0.89 o 
   0  -5   5       57.32       50.07      2.08 o 
   1  -5   5       36.33       37.46      1.70 o 
   2  -5   5       10.08       10.60      0.92 o 
   3  -5   5        7.64        9.27      2.10 o 
   4  -5   5        2.09        1.26      0.88 o 
   5  -5   5        1.95        2.09      1.07 o 
   6  -5   5        2.33        2.95      1.09 o 
  -7  -4   5        2.77        2.05      1.36 o 
  -6  -4   5        6.53       10.01      2.42 o 
  -5  -4   5       16.15       18.31      2.28 o 
  -4  -4   5       56.74       58.51      3.45 o 
  -3  -4   5       35.91       41.20      2.15 o 
  -2  -4   5       18.36       16.83      1.47 o 
  -1  -4   5       61.68       62.69      2.15 o 
   0  -4   5       95.58       89.33      2.43 o 
   1  -4   5      102.34       99.11      2.06 o 
   2  -4   5       13.73       14.20      1.71 o 
   3  -4   5       15.58       16.19      1.90 o 
   4  -4   5       42.93       39.56      2.95 o 
   5  -4   5       23.42       25.04      2.68 o 
   6  -4   5       11.91       14.46      2.73 o 
  -7  -3   5        0.37        0.00      1.17 o 
  -6  -3   5        3.10        1.20      2.65 o 
  -5  -3   5        3.74        4.39      1.01 o 
  -4  -3   5        4.65        5.64      0.96 o 
  -3  -3   5       37.90       35.68      1.84 o 
  -2  -3   5       67.02       65.13      2.14 o 
  -1  -3   5      409.36      424.87      5.89 o 
   0  -3   5        0.78        1.09      0.48 o 
   1  -3   5        0.27        0.67      0.68 o 
   2  -3   5      248.16      254.12      8.44 o 
   3  -3   5       91.47       94.75      3.64 o 
   4  -3   5       10.30       13.24      1.82 o 
   5  -3   5        5.83        6.27      1.42 o 
   6  -3   5        0.03       -0.15      1.15 o 
  -7  -2   5        0.15        0.44      1.35 o 
  -6  -2   5       20.25       19.25      3.08 o 
  -5  -2   5       67.24       58.88      3.07 o 
  -4  -2   5       68.12       67.72      2.27 o 
  -3  -2   5       28.94       30.08      1.51 o 
  -2  -2   5        3.92        5.40      0.76 o 
  -1  -2   5       93.63       96.92      2.41 o 
   0  -2   5      130.70      148.97      2.51 o 
   1  -2   5      268.33      272.93      5.92 o 
   2  -2   5        9.17        8.56      1.32 o 
   3  -2   5       29.47       33.15      1.75 o 
   4  -2   5        0.21        0.14      0.76 o 
   5  -2   5        1.69        1.91      1.83 o 
   6  -2   5        0.01        0.53      1.11 o 
  -8  -1   5        2.07        2.13      1.42 o 
  -7  -1   5        9.82        7.52      2.22 o 
  -6  -1   5       33.15       33.93      2.79 o 
  -5  -1   5      100.02      100.37      3.87 o 
  -4  -1   5       46.43       48.66      1.63 o 
  -3  -1   5       72.85       60.66      2.96 o 
  -2  -1   5       84.26       94.51      2.17 o 
  -1  -1   5      529.16      567.00      5.69 o 
   0  -1   5      252.68      298.29      3.88 o 
   1  -1   5      153.37      166.10      2.90 o 
   2  -1   5        3.70        3.98      0.73 o 
   3  -1   5        6.76        5.85      0.99 o 
   4  -1   5       43.17       47.50      3.94 o 
   5  -1   5       39.68       37.27      6.61 o 
   6  -1   5        1.77        0.49      3.58 o 
  -8   0   5        1.09        0.84      1.18 o 
  -7   0   5        5.22        4.35      1.39 o 
  -6   0   5       50.62       46.65      3.24 o 
  -5   0   5        5.71        6.33      1.63 o 
  -4   0   5        1.19        0.47      0.72 o 
  -3   0   5       21.19       24.43      1.95 o 
  -2   0   5      757.58      793.02      6.83 o 
  -1   0   5      419.83      458.78      5.15 o 
   0   0   5        6.37        7.68      0.85 o 
   1   0   5        0.77        0.86      0.48 o 
   2   0   5       25.51       27.97      1.67 o 
   3   0   5       22.50       22.65      1.67 o 
   4   0   5       36.68       44.42      3.19 o 
   5   0   5       12.86       15.85      3.05 o 
   6   0   5        1.21        4.52      1.36 o 
  -8   1   5        0.91       -0.82      1.20 o 
  -7   1   5        0.24        0.35      0.98 o 
  -6   1   5       12.88       10.34      1.71 o 
  -5   1   5       33.52       34.88      2.65 o 
  -4   1   5      199.33      201.75      5.09 o 
  -3   1   5      379.17      370.18      6.41 o 
  -2   1   5       46.30       48.75      1.67 o 
  -1   1   5       60.69       57.27      1.92 o 
   0   1   5      234.21      231.94      3.88 o 
   1   1   5       18.16       19.56      1.41 o 
   2   1   5        9.63        9.48      1.16 o 
   3   1   5        7.12        8.38      1.52 o 
   4   1   5       48.31       47.54      3.49 o 
   5   1   5        0.46        2.33      1.32 o 
  -8   2   5        0.00        0.32      1.01 o 
  -7   2   5        0.92        0.60      1.02 o 
  -6   2   5       18.11       16.24      2.10 o 
  -5   2   5       79.59       73.44      3.36 o 
  -4   2   5        4.97        5.01      0.64 o 
  -3   2   5       16.96       17.09      1.26 o 
  -2   2   5       51.06       48.26      1.83 o 
  -1   2   5      274.45      275.40      4.41 o 
   0   2   5        0.21        1.02      0.56 o 
   1   2   5       14.25       15.74      1.38 o 
   2   2   5        1.63        2.22      0.74 o 
   3   2   5        6.23        6.97      1.63 o 
   4   2   5       13.22       17.44      2.47 o 
   5   2   5        2.90       -1.20      1.92 o 
  -8   3   5        0.07        0.09      1.04 o 
  -7   3   5       15.97       18.54      2.36 o 
  -6   3   5        8.85       10.44      1.68 o 
  -5   3   5        9.32        9.87      1.56 o 
  -4   3   5       27.72       24.66      1.59 o 
  -3   3   5        1.26        0.83      0.53 o 
  -2   3   5       76.02       73.29      2.39 o 
  -1   3   5        0.71        0.45      0.55 o 
   0   3   5        1.33        1.60      0.71 o 
   1   3   5       14.06       16.96      1.50 o 
   2   3   5        0.51        0.88      0.88 o 
   3   3   5        6.68        6.03      1.57 o 
   4   3   5        1.52        0.31      1.12 o 
   5   3   5        1.71        4.52      3.14 o 
  -8   4   5        7.37        8.19      1.71 o 
  -7   4   5        0.04        0.35      0.94 o 
  -6   4   5       14.02       13.75      2.00 o 
  -5   4   5        6.54        7.12      1.35 o 
  -4   4   5       43.55       43.51      2.16 o 
  -3   4   5       38.53       40.50      2.02 o 
  -2   4   5        0.12       -0.21      0.52 o 
  -1   4   5        2.70        4.43      0.89 o 
   0   4   5        2.30        3.70      0.85 o 
   1   4   5       17.23       19.18      1.67 o 
   2   4   5       10.98        8.60      2.37 o 
   3   4   5        4.82        3.97      1.50 o 
   4   4   5       19.17       15.95      2.48 o 
  -8   5   5        2.34        0.12      1.73 o 
  -7   5   5        0.05        0.53      1.71 o 
  -6   5   5        7.26        7.39      1.58 o 
  -5   5   5       11.79       12.16      1.66 o 
  -4   5   5        6.83        8.54      1.23 o 
  -3   5   5        4.62        4.08      0.90 o 
  -2   5   5       52.80       53.08      2.33 o 
  -1   5   5       12.87       15.48      1.54 o 
   0   5   5        2.15        3.21      0.94 o 
   1   5   5        0.13       -0.07      0.84 o 
   2   5   5      123.40      118.59      4.98 o 
   3   5   5        0.21        0.24      1.09 o 
  -8   6   5        0.13       -0.77      3.55 o 
  -7   6   5        2.99        2.74      1.59 o 
  -6   6   5        0.01       -0.79      1.13 o 
  -5   6   5        3.92        3.82      1.62 o 
  -4   6   5        0.01        0.39      0.95 o 
  -3   6   5        7.48        6.87      1.48 o 
  -2   6   5       65.54       67.98      3.60 o 
  -1   6   5        7.17        6.76      1.15 o 
   0   6   5       71.93       63.18      3.96 o 
   1   6   5        0.02       -0.27      0.97 o 
   2   6   5        1.60        2.32      2.18 o 
   3   6   5        0.71        3.74      1.24 o 
  -7   7   5        0.64        0.82      1.53 o 
  -6   7   5        0.89        1.61      1.24 o 
  -5   7   5        4.05        4.44      1.29 o 
  -4   7   5        8.37        8.19      1.67 o 
  -3   7   5       87.29       88.54      4.29 o 
  -2   7   5       88.07       87.49      4.23 o 
  -1   7   5        1.07        1.20      1.00 o 
   0   7   5       35.45       33.41      4.23 o 
   1   7   5        3.07        1.75      1.90 o 
   2   7   5        3.57        3.82      1.48 o 
  -7   8   5        0.07        0.40      1.12 o 
  -6   8   5        0.05        0.04      2.64 o 
  -5   8   5        2.06        4.83      1.42 o 
  -4   8   5       14.07       14.88      2.28 o 
  -3   8   5       13.13       14.54      2.63 o 
  -2   8   5       30.23       31.74      3.28 o 
  -1   8   5        2.46        5.75      1.77 o 
   0   8   5        1.07        1.14      1.76 o 
   1   8   5        1.01        1.36      1.17 o 
  -6   9   5        0.09        1.81      1.20 o 
  -5   9   5        0.05        1.25      0.85 o 
  -4   9   5       14.13       16.62      2.33 o 
  -3   9   5        2.19        3.94      1.23 o 
  -2   9   5        1.42        2.35      1.05 o 
  -1   9   5        0.24        1.92      1.22 o 
  -1 -10   6        3.67        3.08      1.63 o 
   0 -10   6        3.18        1.92      1.70 o 
   1 -10   6        0.08        0.94      1.43 o 
   2 -10   6        1.09        1.35      1.33 o 
   3 -10   6        1.32        1.52      1.41 o 
  -3  -9   6        7.30        7.86      4.82 o 
  -2  -9   6        0.43        2.94      1.88 o 
  -1  -9   6        1.15        0.48      1.60 o 
   0  -9   6       10.44       10.33      1.93 o 
   1  -9   6       11.34       11.80      2.68 o 
   2  -9   6        6.66        6.96      2.14 o 
   3  -9   6        0.06       -0.60      1.63 o 
   4  -9   6        0.61        2.83      1.63 o 
  -4  -8   6        2.40        3.22      1.45 o 
  -3  -8   6        5.40        3.44      1.98 o 
  -2  -8   6       16.50       17.67      2.06 o 
  -1  -8   6       15.02       15.88      1.92 o 
   0  -8   6        0.41       -0.34      1.13 o 
   1  -8   6        0.08       -1.20      0.88 o 
   2  -8   6       16.70       16.43      3.03 o 
   3  -8   6       30.03       32.59      7.26 o 
   4  -8   6       20.40       22.90      3.64 o 
   5  -8   6        6.21        5.44      1.70 o 
  -5  -7   6        9.01        8.24      2.20 o 
  -4  -7   6        4.17        3.46      1.38 o 
  -3  -7   6       23.60       22.58      2.21 o 
  -2  -7   6        0.01       -0.55      0.80 o 
  -1  -7   6       12.50       14.09      1.71 o 
   0  -7   6        0.01        0.37      0.82 o 
   1  -7   6       51.06       45.63      3.99 o 
   2  -7   6      105.67      110.50      7.01 o 
   3  -7   6        4.93        3.62      1.20 o 
   4  -7   6       10.73       10.58      1.89 o 
   5  -7   6        0.95        0.51      1.00 o 
  -6  -6   6        0.00       -0.94      1.10 o 
  -5  -6   6        1.11       -0.01      1.46 o 
  -4  -6   6        0.02       -1.03      1.07 o 
  -3  -6   6        2.97        1.95      0.95 o 
  -2  -6   6       14.21       12.39      1.59 o 
  -1  -6   6        3.28        2.37      0.89 o 
   0  -6   6        0.16       -0.19      0.73 o 
   1  -6   6        7.63        8.48      1.58 o 
   2  -6   6       14.44       18.28      2.22 o 
   3  -6   6        8.39        8.59      1.64 o 
   4  -6   6        3.16        3.15      1.17 o 
   5  -6   6        2.09        1.95      1.32 o 
   6  -6   6        0.00       -0.14      0.92 o 
  -6  -5   6        0.05        1.43      1.28 o 
  -5  -5   6       17.15       19.20      3.22 o 
  -4  -5   6       23.93       22.11      2.02 o 
  -3  -5   6        3.97        4.12      1.06 o 
  -2  -5   6       11.19       12.32      1.45 o 
  -1  -5   6       65.60       66.57      2.53 o 
   0  -5   6      146.59      131.97      3.27 o 
   1  -5   6       40.94       38.52      3.91 o 
   2  -5   6        3.74        3.31      1.08 o 
   3  -5   6        8.85       10.02      1.69 o 
   4  -5   6        0.01        0.78      0.92 o 
   5  -5   6        2.11        1.29      1.08 o 
   6  -5   6        0.32        0.71      1.11 o 
  -7  -4   6        5.56        5.88      3.63 o 
  -6  -4   6        2.25        2.22      1.60 o 
  -5  -4   6        7.01        7.90      1.57 o 
  -4  -4   6       10.65       10.71      1.83 o 
  -3  -4   6        7.18        6.37      1.12 o 
  -2  -4   6       52.92       45.72      2.15 o 
  -1  -4   6        8.21        6.37      0.98 o 
   0  -4   6       16.71       18.73      1.32 o 
   1  -4   6       18.73       15.16      2.28 o 
   2  -4   6        0.99        0.84      0.71 o 
   3  -4   6        2.64        2.08      1.35 o 
   4  -4   6        0.46       -0.16      0.80 o 
   5  -4   6        4.00        1.46      1.10 o 
   6  -4   6        0.27        0.26      0.98 o 
  -7  -3   6        0.25        2.80      3.78 o 
  -6  -3   6        7.86        5.13      4.86 o 
  -5  -3   6        8.31        8.03      1.53 o 
  -4  -3   6       20.53       20.28      1.63 o 
  -3  -3   6        0.01        0.27      0.61 o 
  -2  -3   6       22.64       21.72      1.52 o 
  -1  -3   6       32.33       28.05      1.50 o 
   0  -3   6       11.10       12.40      1.14 o 
   1  -3   6       39.81       44.73      2.49 o 
   2  -3   6       40.93       48.20      2.83 o 
   3  -3   6        6.29        6.37      1.30 o 
   4  -3   6       14.55       14.05      2.01 o 
   5  -3   6        9.63        9.13      1.69 o 
   6  -3   6        0.93       -0.22      0.99 o 
  -7  -2   6        0.10        1.00      1.29 o 
  -6  -2   6        2.42        3.01      1.19 o 
  -5  -2   6       16.67       13.30      1.88 o 
  -4  -2   6        7.32        7.83      0.92 o 
  -3  -2   6       42.58       41.98      1.93 o 
  -2  -2   6       58.19       60.42      2.03 o 
  -1  -2   6      440.45      447.24      5.37 o 
   0  -2   6      233.97      253.12      3.42 o 
   1  -2   6        6.48        6.28      1.22 o 
   2  -2   6       43.25       47.53      2.81 o 
   3  -2   6        0.61        1.32      0.96 o 
   4  -2   6        1.87        1.40      1.10 o 
   5  -2   6        0.75       -0.59      1.08 o 
   6  -2   6       17.09       17.69      3.50 o 
  -8  -1   6        0.28       -1.36      2.24 o 
  -7  -1   6        2.53        2.04      1.30 o 
  -6  -1   6        4.79        7.63      1.60 o 
  -5  -1   6        8.03        4.85      1.26 o 
  -4  -1   6        0.02       -0.30      0.66 o 
  -3  -1   6      290.97      288.17      5.84 o 
  -2  -1   6       23.87       29.22      1.42 o 
  -1  -1   6        0.14       -0.12      0.38 o 
   0  -1   6      169.82      168.91      3.43 o 
   1  -1   6       23.86       27.38      1.33 o 
   2  -1   6       35.68       35.43      1.68 o 
   3  -1   6       20.91       24.48      2.31 o 
   4  -1   6       30.75       31.62      3.96 o 
   5  -1   6        0.28        1.25      1.20 o 
  -8   0   6        3.98        4.29      1.71 o 
  -7   0   6        3.42        5.44      1.40 o 
  -6   0   6        0.95        0.18      0.87 o 
  -5   0   6      177.71      168.06      5.16 o 
  -4   0   6        8.17       13.05      1.71 o 
  -3   0   6       16.65       20.93      1.97 o 
  -2   0   6      120.07      128.18      2.77 o 
  -1   0   6      209.25      215.99      3.82 o 
   0   0   6       13.81       10.86      1.08 o 
   1   0   6        6.86        8.22      0.98 o 
   2   0   6       19.35       18.51      1.50 o 
   3   0   6       75.31       78.89      3.39 o 
   4   0   6       94.44       98.34      5.89 o 
   5   0   6       10.75       16.60      3.08 o 
  -8   1   6        1.35        1.86      1.79 o 
  -7   1   6        9.54        8.38      1.77 o 
  -6   1   6       11.31       12.18      1.88 o 
  -5   1   6       16.10       18.44      3.15 o 
  -4   1   6       64.69       58.85      3.81 o 
  -3   1   6      116.98      116.37      2.83 o 
  -2   1   6       19.26       24.82      1.55 o 
  -1   1   6        9.11       10.63      1.17 o 
   0   1   6        1.43        0.75      0.58 o 
   1   1   6      197.69      186.71      3.96 o 
   2   1   6      359.24      362.22      5.85 o 
   3   1   6        0.61        1.13      1.06 o 
   4   1   6       15.13       15.36      2.87 o 
   5   1   6        0.84        0.44      2.92 o 
  -8   2   6        0.90        1.65      1.13 o 
  -7   2   6       15.70       14.83      2.22 o 
  -6   2   6       14.10       12.27      1.99 o 
  -5   2   6        0.47        0.60      0.78 o 
  -4   2   6       15.47       17.62      1.95 o 
  -3   2   6       28.27       25.38      1.47 o 
  -2   2   6      235.22      218.47      4.12 o 
  -1   2   6       99.62      100.43      2.89 o 
   0   2   6       29.98       28.56      1.86 o 
   1   2   6        2.31        2.42      0.75 o 
   2   2   6        0.24       -0.32      0.59 o 
   3   2   6        6.95        7.29      1.73 o 
   4   2   6       12.79       16.05      3.01 o 
   5   2   6        0.01       -0.17      1.45 o 
  -8   3   6        1.68        0.72      1.54 o 
  -7   3   6        0.07       -0.08      0.94 o 
  -6   3   6        1.87        1.98      1.11 o 
  -5   3   6       16.44       15.64      2.45 o 
  -4   3   6       93.04       97.93      2.89 o 
  -3   3   6       91.61       94.55      2.87 o 
  -2   3   6       57.59       65.23      2.42 o 
  -1   3   6        1.66        2.89      0.82 o 
   0   3   6       47.75       47.80      2.25 o 
   1   3   6        0.61        0.37      0.68 o 
   2   3   6       50.23       54.31      3.62 o 
   3   3   6        8.76        7.48      1.89 o 
   4   3   6       16.00       19.17      3.15 o 
  -8   4   6        0.26        0.00      0.97 o 
  -7   4   6       15.38       13.55      2.11 o 
  -6   4   6        5.56        6.25      1.51 o 
  -5   4   6        6.50        7.28      1.54 o 
  -4   4   6        2.09        1.90      0.76 o 
  -3   4   6        2.89        2.40      0.81 o 
  -2   4   6       12.33       11.22      1.34 o 
  -1   4   6       15.94       17.32      1.62 o 
   0   4   6      136.12      124.46      3.59 o 
   1   4   6       22.18       21.67      2.39 o 
   2   4   6       23.83       19.95      2.58 o 
   3   4   6        0.04       -1.32      0.88 o 
  -8   5   6        0.02        1.07      1.02 o 
  -7   5   6        1.02        0.78      1.18 o 
  -6   5   6        2.45        1.42      1.34 o 
  -5   5   6       16.83       14.27      2.17 o 
  -4   5   6       33.86       36.66      2.31 o 
  -3   5   6       29.34       30.77      2.13 o 
  -2   5   6       15.24       16.45      1.63 o 
  -1   5   6       24.94       30.58      2.18 o 
   0   5   6        3.63        3.91      0.95 o 
   1   5   6       23.51       24.49      2.69 o 
   2   5   6       11.15        8.69      1.81 o 
   3   5   6       10.54       10.40      2.14 o 
  -8   6   6        3.25        3.93      1.48 o 
  -7   6   6        2.06        2.19      1.68 o 
  -6   6   6        3.86        2.32      1.44 o 
  -5   6   6       34.88       40.98      8.40 o 
  -4   6   6       57.51       63.58      3.80 o 
  -3   6   6        3.13        3.83      1.24 o 
  -2   6   6       47.49       46.28      3.39 o 
  -1   6   6       43.27       40.54      3.18 o 
   0   6   6       22.81       16.15      2.62 o 
   1   6   6        2.91        2.69      1.73 o 
   2   6   6        0.72       -0.61      0.90 o 
  -7   7   6        1.32       -0.39      1.05 o 
  -6   7   6       13.68       17.01      4.53 o 
  -5   7   6        9.57       11.83      5.66 o 
  -4   7   6        0.38        1.33      1.01 o 
  -3   7   6       14.63       15.02      2.20 o 
  -2   7   6        0.00       -1.19      0.79 o 
  -1   7   6        3.72        5.95      1.49 o 
   0   7   6        0.94        0.11      1.47 o 
   1   7   6        0.26        2.14      1.22 o 
  -6   8   6        0.00       -2.33      2.48 o 
  -5   8   6       23.82       21.43      3.29 o 
  -4   8   6        2.78        2.82      1.28 o 
  -3   8   6        0.04       -1.38      0.92 o 
  -2   8   6        4.91        4.78      1.45 o 
  -1   8   6        0.69        1.52      1.34 o 
   0   8   6       11.01       17.07      4.88 o 
  -5   9   6        0.15       -1.11      0.93 o 
  -4   9   6        3.49        4.47      1.45 o 
  -3   9   6        0.02        0.81      1.25 o 
  -2   9   6        0.03        3.05      1.23 o 
  -1 -10   7        4.25        4.30      1.78 o 
   0 -10   7        0.87        1.12      2.31 o 
   1 -10   7        0.33        0.26      1.74 o 
   2 -10   7        0.56       -0.45      1.34 o 
  -3  -9   7        5.74        5.87      2.05 o 
  -2  -9   7        0.06        1.98      1.26 o 
  -1  -9   7        4.28        5.17      2.10 o 
   0  -9   7        3.16        2.62      1.56 o 
   1  -9   7        0.11       -0.51      1.42 o 
   2  -9   7        3.29        1.66      1.54 o 
   3  -9   7        0.49        0.47      1.06 o 
   4  -9   7        2.65        2.41      2.54 o 
  -4  -8   7        2.71        6.22      3.46 o 
  -3  -8   7        0.10        0.43      1.26 o 
  -2  -8   7        2.16        2.19      1.25 o 
  -1  -8   7        3.03        1.86      1.13 o 
   0  -8   7       36.86       37.29      3.30 o 
   1  -8   7       15.04       11.79      2.01 o 
   2  -8   7        8.10        7.42      2.27 o 
   3  -8   7       10.60       14.28      4.75 o 
   4  -8   7       65.04       75.64      6.29 o 
  -5  -7   7        1.81        0.94      1.49 o 
  -4  -7   7        6.03        9.90      2.51 o 
  -3  -7   7        0.34        1.00      1.03 o 
  -2  -7   7       13.81       11.92      1.91 o 
  -1  -7   7       33.38       33.08      2.47 o 
   0  -7   7        9.05       10.44      2.03 o 
   1  -7   7       83.13       83.71      4.87 o 
   2  -7   7      104.12      107.76      4.68 o 
   3  -7   7       13.18       15.07      2.28 o 
   4  -7   7       23.48       22.63      2.75 o 
   5  -7   7        8.08        8.10      1.79 o 
  -5  -6   7        0.41       -1.31      1.37 o 
  -4  -6   7       23.74       17.02      2.29 o 
  -3  -6   7        1.94        0.63      1.14 o 
  -2  -6   7        0.01       -0.71      0.75 o 
  -1  -6   7      121.46      118.81      3.70 o 
   0  -6   7      270.23      270.16      6.80 o 
   1  -6   7        8.11        6.61      1.54 o 
   2  -6   7      118.86      112.55      4.65 o 
   3  -6   7       25.10       26.19      2.83 o 
   4  -6   7        0.60        2.46      1.09 o 
   5  -6   7        2.50        3.34      1.11 o 
  -6  -5   7        5.80        7.45      2.01 o 
  -5  -5   7        1.66       -1.28      1.24 o 
  -4  -5   7        0.48        0.82      1.08 o 
  -3  -5   7       22.06       21.09      1.98 o 
  -2  -5   7      146.48      138.40      3.76 o 
  -1  -5   7       14.78       13.05      1.45 o 
   0  -5   7      205.41      210.35      5.79 o 
   1  -5   7       32.42       32.66      2.80 o 
   2  -5   7        2.80        3.97      1.55 o 
   3  -5   7        0.00        0.32      0.90 o 
   4  -5   7        0.04        0.57      0.83 o 
   5  -5   7        3.32        5.83      1.42 o 
  -7  -4   7        0.13       -1.56      1.04 o 
  -6  -4   7        0.17        1.48      1.57 o 
  -5  -4   7       16.38       18.54      2.34 o 
  -4  -4   7       61.14       65.12      3.44 o 
  -3  -4   7       85.15       78.15      4.18 o 
  -2  -4   7      357.87      345.49      6.16 o 
  -1  -4   7        1.12        2.10      0.75 o 
   0  -4   7        5.67        5.83      0.99 o 
   1  -4   7        2.26        2.68      1.06 o 
   2  -4   7       15.28       13.36      2.11 o 
   3  -4   7        4.91        4.73      1.29 o 
   4  -4   7        0.54        1.13      1.03 o 
   5  -4   7        0.05       -1.12      0.75 o 
  -7  -3   7        1.37        3.16      1.32 o 
  -6  -3   7        1.16        2.52      1.31 o 
  -5  -3   7       42.29       40.28      3.16 o 
  -4  -3   7      139.75      136.67      4.60 o 
  -3  -3   7        8.88        9.79      1.20 o 
  -2  -3   7        2.61        1.31      0.68 o 
  -1  -3   7       32.17       35.15      1.73 o 
   0  -3   7       80.25       80.54      3.28 o 
   1  -3   7       18.03       17.47      1.98 o 
   2  -3   7       18.47       13.21      1.84 o 
   3  -3   7        6.47        4.47      1.26 o 
   4  -3   7        5.30        4.85      1.28 o 
   5  -3   7        0.28        0.53      1.07 o 
  -7  -2   7       22.59       22.29      5.80 o 
  -6  -2   7       73.73       77.11      5.15 o 
  -5  -2   7        1.74        1.18      1.22 o 
  -4  -2   7       13.51       13.44      2.04 o 
  -3  -2   7       86.85       91.72      4.35 o 
  -2  -2   7       45.84       45.06      2.03 o 
  -1  -2   7       73.13       75.20      2.30 o 
   0  -2   7       62.39       66.77      1.80 o 
   1  -2   7        0.10       -0.39      0.79 o 
   2  -2   7        6.54        9.18      1.59 o 
   3  -2   7       15.34       16.66      2.13 o 
   4  -2   7        3.96        2.97      1.25 o 
   5  -2   7        3.39        8.81      2.09 o 
  -8  -1   7       13.78       15.84      2.89 o 
  -7  -1   7       10.24       11.13      1.92 o 
  -6  -1   7        1.59        1.60      1.00 o 
  -5  -1   7        3.28        3.00      1.09 o 
  -4  -1   7       47.49       44.31      3.74 o 
  -3  -1   7      102.05      116.68      2.56 o 
  -2  -1   7        0.22        0.53      0.49 o 
  -1  -1   7        4.43        2.35      0.68 o 
   0  -1   7       26.31       26.99      1.52 o 
   1  -1   7        6.01        6.65      1.32 o 
   2  -1   7       46.59       43.50      2.98 o 
   3  -1   7        0.28        1.09      0.94 o 
   4  -1   7       42.68       36.81      4.37 o 
   5  -1   7       15.37       12.50      2.59 o 
  -8   0   7        0.69        0.97      1.01 o 
  -7   0   7        3.51        2.45      1.05 o 
  -6   0   7        2.32        0.80      0.95 o 
  -5   0   7       16.54       15.42      2.06 o 
  -4   0   7       44.44       47.62      3.37 o 
  -3   0   7        2.58        3.14      0.63 o 
  -2   0   7        0.15        0.58      0.49 o 
  -1   0   7       38.86       36.97      1.84 o 
   0   0   7        2.07        1.29      0.66 o 
   1   0   7      100.36       92.77      2.79 o 
   2   0   7      214.38      223.31      5.85 o 
   3   0   7      148.69      159.94      8.28 o 
   4   0   7       75.46       84.57     12.06 o 
   5   0   7        4.90        5.81      3.86 o 
  -8   1   7        0.01        0.17      0.91 o 
  -7   1   7        8.55        7.07      2.15 o 
  -6   1   7       22.51       25.03      2.69 o 
  -5   1   7       29.47       33.54      4.13 o 
  -4   1   7       14.49       14.14      1.82 o 
  -3   1   7       40.84       37.31      1.65 o 
  -2   1   7        1.77        1.73      0.63 o 
  -1   1   7       73.78       69.36      2.53 o 
   0   1   7       80.45       76.06      2.66 o 
   1   1   7       62.18       58.56      2.47 o 
   2   1   7      135.30      143.76      3.88 o 
   3   1   7        4.01        8.47      2.18 o 
   4   1   7       53.02       45.74      5.01 o 
  -8   2   7        2.74        4.61      1.72 o 
  -7   2   7       19.96       22.51      2.77 o 
  -6   2   7        2.43        1.60      1.04 o 
  -5   2   7        0.01       -1.07      0.71 o 
  -4   2   7       25.56       28.29      2.53 o 
  -3   2   7        0.15        0.40      0.52 o 
  -2   2   7      175.32      177.22      4.04 o 
  -1   2   7       13.47       10.60      1.34 o 
   0   2   7      639.89      634.93      8.05 o 
   1   2   7       30.71       34.43      2.21 o 
   2   2   7      257.40      250.51      6.74 o 
   3   2   7        6.19        5.90      1.97 o 
   4   2   7        1.89        3.11      1.40 o 
  -8   3   7        0.59       -0.62      0.96 o 
  -7   3   7        0.24        0.02      0.93 o 
  -6   3   7        6.08        5.01      1.47 o 
  -5   3   7        4.19        4.37      1.27 o 
  -4   3   7        9.33        8.95      1.63 o 
  -3   3   7        6.91        6.87      1.11 o 
  -2   3   7      342.35      333.45      5.78 o 
  -1   3   7        5.90        5.47      1.06 o 
   0   3   7      222.94      221.97      5.46 o 
   1   3   7       46.75       49.65      2.56 o 
   2   3   7        3.18        3.75      1.35 o 
   3   3   7        2.76        0.97      1.50 o 
  -8   4   7        0.00        0.30      0.95 o 
  -7   4   7        1.18        0.45      0.96 o 
  -6   4   7        1.98        0.49      1.04 o 
  -5   4   7        2.20        0.58      1.05 o 
  -4   4   7      151.57      153.72      5.20 o 
  -3   4   7        0.08       -0.75      0.64 o 
  -2   4   7      150.60      143.16      3.96 o 
  -1   4   7       25.09       27.94      2.17 o 
   0   4   7        6.84        5.75      1.17 o 
   1   4   7        7.61        9.44      1.84 o 
   2   4   7       12.92       11.35      2.06 o 
   3   4   7        1.99        1.12      2.16 o 
  -8   5   7        1.14       -0.45      1.01 o 
  -7   5   7        1.04        1.76      1.56 o 
  -6   5   7       11.21       10.94      2.71 o 
  -5   5   7        0.00        0.82      1.87 o 
  -4   5   7       10.89        9.60      1.75 o 
  -3   5   7       18.97       19.27      1.87 o 
  -2   5   7        1.27        0.42      0.83 o 
  -1   5   7       44.50       49.41      2.78 o 
   0   5   7      125.21      112.31      4.67 o 
   1   5   7        9.19        8.41      1.67 o 
   2   5   7        4.54        4.51      1.51 o 
  -7   6   7        2.31        2.04      1.37 o 
  -6   6   7       15.56       16.28      3.20 o 
  -5   6   7        8.10        7.75      2.28 o 
  -4   6   7        7.46        4.50      1.89 o 
  -3   6   7        7.32        8.03      1.71 o 
  -2   6   7      102.65       99.05      4.46 o 
  -1   6   7        0.00       -0.04      0.96 o 
   0   6   7        3.11        1.88      1.46 o 
   1   6   7        1.71        3.20      1.34 o 
  -7   7   7        0.38        0.28      0.97 o 
  -6   7   7        0.83       -0.40      1.07 o 
  -5   7   7        1.49        3.45      1.67 o 
  -4   7   7       99.71       99.67      6.04 o 
  -3   7   7        3.31        4.98      1.59 o 
  -2   7   7       24.34       22.34      2.76 o 
  -1   7   7        2.44        0.61      1.12 o 
   0   7   7        8.10        5.78      1.89 o 
  -6   8   7       17.41       16.21      3.03 o 
  -5   8   7        0.00        0.05      1.00 o 
  -4   8   7       16.29       15.96      3.38 o 
  -3   8   7        3.61        4.14      1.41 o 
  -2   8   7        3.55        4.40      1.36 o 
  -1   8   7        0.02        0.78      1.66 o 
   0 -10   8        7.06        9.01      2.47 o 
   1 -10   8        0.80        1.21      1.42 o 
  -2  -9   8        0.02       -0.08      1.42 o 
  -1  -9   8        0.11        0.47      1.42 o 
   0  -9   8        6.64        7.42      2.42 o 
   1  -9   8        6.49        2.09      1.67 o 
   2  -9   8        2.48        1.52      1.40 o 
   3  -9   8        0.43       -0.40      2.14 o 
  -3  -8   8        0.10        0.41      1.26 o 
  -2  -8   8       30.46       28.37      3.71 o 
  -1  -8   8        3.26        1.77      1.65 o 
   0  -8   8        8.86        9.16      1.91 o 
   1  -8   8        0.02        1.28      1.15 o 
   2  -8   8       13.05       12.69      2.25 o 
   3  -8   8        0.08       -0.79      1.04 o 
   4  -8   8        9.61       11.84      2.45 o 
  -4  -7   8       16.29       15.96      3.13 o 
  -3  -7   8        0.13       -0.35      1.20 o 
  -2  -7   8        5.00        6.65      1.47 o 
  -1  -7   8        3.71        3.60      1.33 o 
   0  -7   8       85.67       84.14      4.19 o 
   1  -7   8        1.12        2.86      1.25 o 
   2  -7   8       65.98       73.86      4.36 o 
   3  -7   8        3.64        6.43      1.60 o 
   4  -7   8       24.72       28.12      3.08 o 
  -5  -6   8        0.06        0.30      1.46 o 
  -4  -6   8        0.47        1.03      1.20 o 
  -3  -6   8       10.50       12.67      1.72 o 
  -2  -6   8       23.84       20.85      2.00 o 
  -1  -6   8        4.91        4.16      1.37 o 
   0  -6   8      161.95      164.15      7.16 o 
   1  -6   8        0.22       -0.19      0.82 o 
   2  -6   8      107.50      110.70      4.81 o 
   3  -6   8        0.11        1.55      1.05 o 
   4  -6   8        1.92        1.90      1.43 o 
  -6  -5   8        0.02       -1.56      1.08 o 
  -5  -5   8        5.04        4.34      1.42 o 
  -4  -5   8       21.03       19.71      2.44 o 
  -3  -5   8       17.36       22.21      2.05 o 
  -2  -5   8      360.06      362.41      6.30 o 
  -1  -5   8       14.21       17.13      2.16 o 
   0  -5   8      197.16      202.61      5.98 o 
   1  -5   8        6.84        7.63      1.59 o 
   2  -5   8        6.27        8.26      1.71 o 
   3  -5   8       39.96       33.58      3.21 o 
   4  -5   8        9.56        9.55      1.81 o 
   5  -5   8        0.15       -0.03      0.97 o 
  -6  -4   8       10.10       10.29      2.52 o 
  -5  -4   8        5.03        5.79      1.48 o 
  -4  -4   8      184.29      179.06      5.58 o 
  -3  -4   8       30.75       33.00      2.21 o 
  -2  -4   8      125.19      122.03      3.46 o 
  -1  -4   8       24.73       22.98      1.64 o 
   0  -4   8       39.91       40.24      3.04 o 
   1  -4   8      115.66      111.06      4.38 o 
   2  -4   8        4.24        4.35      1.34 o 
   3  -4   8        3.23        3.42      1.27 o 
   4  -4   8        0.34        0.70      0.96 o 
   5  -4   8        0.08        0.57      1.12 o 
  -7  -3   8        1.88        5.70      2.48 o 
  -6  -3   8       76.04       74.41      4.18 o 
  -5  -3   8       17.80       18.32      2.35 o 
  -4  -3   8      161.20      165.48      6.36 o 
  -3  -3   8        6.74        6.53      1.09 o 
  -2  -3   8       79.05       80.49      3.15 o 
  -1  -3   8       89.39       86.10      2.61 o 
   0  -3   8       53.29       52.26      3.04 o 
   1  -3   8        0.64        0.80      0.85 o 
   2  -3   8        0.58       -1.28      1.41 o 
   3  -3   8        7.31        6.06      1.40 o 
   4  -3   8        0.01       -0.47      0.87 o 
   5  -3   8        1.23        2.65      1.43 o 
  -7  -2   8        5.29       10.39      2.27 o 
  -6  -2   8       59.50       69.97      4.07 o 
  -5  -2   8        4.58        5.45      1.36 o 
  -4  -2   8        9.29       10.88      1.73 o 
  -3  -2   8       27.88       28.05      2.47 o 
  -2  -2   8      125.52      118.03      3.22 o 
  -1  -2   8        2.86        2.72      0.71 o 
   0  -2   8        0.08        0.10      0.78 o 
   1  -2   8        9.50        7.69      1.51 o 
   2  -2   8        3.60        2.87      1.04 o 
   3  -2   8        0.18        0.34      0.90 o 
   4  -2   8        6.62        6.24      2.23 o 
  -7  -1   8        7.06        7.26      1.61 o 
  -6  -1   8       11.42        9.30      2.83 o 
  -5  -1   8        5.61        5.95      1.59 o 
  -4  -1   8       13.25       10.92      1.75 o 
  -3  -1   8       12.46       15.17      1.89 o 
  -2  -1   8        8.50        7.99      1.07 o 
  -1  -1   8       42.34       40.59      1.94 o 
   0  -1   8       14.85       10.93      1.69 o 
   1  -1   8       21.31       20.24      2.38 o 
   2  -1   8        0.91        0.53      0.98 o 
   3  -1   8        0.05       -0.45      0.87 o 
   4  -1   8       33.57       37.91      4.68 o 
  -8   0   8        1.71        0.58      2.79 o 
  -7   0   8        0.03        0.14      0.90 o 
  -6   0   8        2.35        4.29      1.82 o 
  -5   0   8        7.02        6.30      1.44 o 
  -4   0   8        9.95       10.65      1.73 o 
  -3   0   8      113.90      110.83      4.04 o 
  -2   0   8       40.40       45.48      2.13 o 
  -1   0   8        0.21        0.78      0.63 o 
   0   0   8       51.67       55.70      2.39 o 
   1   0   8       85.45       82.43      3.75 o 
   2   0   8      114.01      116.32      4.51 o 
   3   0   8        0.34       -1.24      1.14 o 
   4   0   8        9.92       11.56      2.50 o 
  -8   1   8        0.48       -0.74      0.75 o 
  -7   1   8        0.73       -0.13      0.94 o 
  -6   1   8       13.12       10.73      1.98 o 
  -5   1   8       50.59       46.49      3.49 o 
  -4   1   8        4.19        3.74      1.22 o 
  -3   1   8       17.83       18.92      2.70 o 
  -2   1   8        6.34        5.88      1.02 o 
  -1   1   8       18.25       16.14      1.60 o 
   0   1   8      275.64      260.75      5.14 o 
   1   1   8       53.64       55.64      3.25 o 
   2   1   8       39.97       40.55      4.41 o 
   3   1   8       16.81       20.03      3.43 o 
   4   1   8        7.65        7.34      1.99 o 
  -8   2   8        4.93        3.34      1.28 o 
  -7   2   8        3.55        2.07      1.24 o 
  -6   2   8        1.02        0.60      1.08 o 
  -5   2   8       13.87       13.38      2.00 o 
  -4   2   8       50.61       54.05      3.46 o 
  -3   2   8        0.01       -0.71      0.55 o 
  -2   2   8       45.50       46.22      2.44 o 
  -1   2   8       78.83       76.25      2.96 o 
   0   2   8       48.06       54.06      2.66 o 
   1   2   8       35.47       38.78      2.52 o 
   2   2   8        9.14        8.67      2.30 o 
   3   2   8        0.34        0.24      2.23 o 
  -8   3   8        0.08       -1.45      0.97 o 
  -7   3   8        1.27        1.32      1.07 o 
  -6   3   8        7.04        8.71      1.76 o 
  -5   3   8        4.13        3.53      1.70 o 
  -4   3   8       65.07       64.51      3.64 o 
  -3   3   8       74.29       78.61      3.01 o 
  -2   3   8      229.60      230.01      5.11 o 
  -1   3   8      115.16      104.64      3.51 o 
   0   3   8       18.77       15.64      1.74 o 
   1   3   8       10.45       10.32      1.84 o 
   2   3   8        0.17        0.36      1.27 o 
   3   3   8        0.05        2.14      1.68 o 
  -8   4   8        0.06        0.96      1.25 o 
  -7   4   8        8.62        8.61      1.81 o 
  -6   4   8       12.76       11.09      2.06 o 
  -5   4   8       16.60       20.23      2.48 o 
  -4   4   8      152.70      160.28      5.43 o 
  -3   4   8       92.24       88.38      3.29 o 
  -2   4   8       20.63       18.29      1.86 o 
  -1   4   8        8.96       10.83      1.53 o 
   0   4   8       23.08       22.37      2.11 o 
   1   4   8        1.99        0.57      0.96 o 
   2   4   8        1.20        2.36      1.52 o 
  -7   5   8        1.00        2.88      1.46 o 
  -6   5   8       97.89      111.45      6.56 o 
  -5   5   8       58.70       63.39      5.42 o 
  -4   5   8       51.16       50.45      4.82 o 
  -3   5   8        8.00        9.84      1.49 o 
  -2   5   8       76.07       70.12      3.40 o 
  -1   5   8        0.42        0.47      0.87 o 
   0   5   8        1.02        2.51      1.44 o 
   1   5   8       10.43       15.76      2.32 o 
  -7   6   8       16.47       23.45      3.68 o 
  -6   6   8        4.26        3.03      1.58 o 
  -5   6   8        0.65        1.79      1.50 o 
  -4   6   8       17.08       17.33      4.63 o 
  -3   6   8        5.47        7.81      2.03 o 
  -2   6   8        0.54        1.04      1.05 o 
  -1   6   8        0.02        0.60      1.83 o 
   0   6   8        5.40        8.63      2.17 o 
  -6   7   8       15.95       16.83      3.17 o 
  -5   7   8        4.23        3.47      1.54 o 
  -4   7   8        0.79        1.97      1.58 o 
  -3   7   8       12.49       15.83      2.47 o 
  -2   7   8        0.94        3.46      1.33 o 
  -1   7   8        5.57        7.39      2.36 o 
  -5   8   8        5.96        9.15      4.66 o 
  -4   8   8        2.35       -1.04      2.22 o 
  -3   8   8        0.11       -0.08      1.07 o 
  -1  -9   9       14.72       11.46      2.66 o 
   0  -9   9        0.73        0.60      1.82 o 
   1  -9   9        1.32        3.90      1.64 o 
  -3  -8   9       11.85       11.86      2.76 o 
  -2  -8   9        0.00        0.22      1.32 o 
  -1  -8   9        1.07        1.85      1.24 o 
   0  -8   9       12.84       18.88      2.54 o 
   1  -8   9       11.49       14.23      2.80 o 
   2  -8   9        6.14        6.12      1.58 o 
   3  -8   9        1.55        3.95      1.71 o 
  -4  -7   9        2.71        2.45      1.44 o 
  -3  -7   9        0.64        0.58      1.27 o 
  -2  -7   9       46.75       58.43      4.05 o 
  -1  -7   9       33.91       42.06      3.69 o 
   0  -7   9        6.19        3.88      1.43 o 
   1  -7   9        4.33        4.48      1.59 o 
   2  -7   9        0.44       -0.70      1.16 o 
   3  -7   9        0.41        0.12      1.59 o 
  -5  -6   9        0.68        0.16      1.30 o 
  -4  -6   9       12.32       15.24      2.30 o 
  -3  -6   9        8.63       11.22      1.99 o 
  -2  -6   9       21.61       25.79      2.83 o 
  -1  -6   9        1.77        2.90      1.30 o 
   0  -6   9        6.26        8.03      1.79 o 
   1  -6   9        1.85        1.26      1.00 o 
   2  -6   9        7.85        9.16      1.85 o 
   3  -6   9        2.28        2.14      1.12 o 
   4  -6   9        0.01       -0.12      1.01 o 
  -6  -5   9        4.77        6.33      2.21 o 
  -5  -5   9        0.21        0.86      1.26 o 
  -4  -5   9        8.46       12.70      2.14 o 
  -3  -5   9        0.70        1.19      1.06 o 
  -2  -5   9       56.31       58.28      3.59 o 
  -1  -5   9        3.97        5.23      1.48 o 
   0  -5   9        2.98        3.95      1.36 o 
   1  -5   9       44.68       45.58      3.61 o 
   2  -5   9        0.39        0.05      0.94 o 
   3  -5   9        7.63        8.07      1.69 o 
   4  -5   9        1.21        3.26      1.21 o 
  -6  -4   9        6.13       10.19      1.90 o 
  -5  -4   9        0.85        1.40      1.13 o 
  -4  -4   9      137.78      139.19      5.12 o 
  -3  -4   9       17.65       20.10      2.30 o 
  -2  -4   9        5.79        4.86      1.12 o 
  -1  -4   9       70.24       67.86      3.62 o 
   0  -4   9        4.22        3.92      1.27 o 
   1  -4   9        0.15        0.88      0.94 o 
   2  -4   9       14.09       12.82      2.10 o 
   3  -4   9       10.79       11.57      1.96 o 
   4  -4   9        6.37        3.57      1.16 o 
  -7  -3   9        0.76       -1.58      1.05 o 
  -6  -3   9       74.81       77.66      4.34 o 
  -5  -3   9        7.71        6.56      1.70 o 
  -4  -3   9       23.15       22.03      2.62 o 
  -3  -3   9        1.34        0.43      0.91 o 
  -2  -3   9       23.75       26.20      1.91 o 
  -1  -3   9        0.14        0.54      0.90 o 
   0  -3   9       90.30       83.11      3.82 o 
   1  -3   9       33.62       31.94      2.94 o 
   2  -3   9       26.46       32.02      3.09 o 
   3  -3   9        9.27       12.62      2.24 o 
   4  -3   9        3.65       -0.20      1.21 o 
  -7  -2   9        1.59        2.24      1.03 o 
  -6  -2   9       37.95       37.59      3.54 o 
  -5  -2   9        5.61        6.72      1.62 o 
  -4  -2   9       28.69       33.10      3.50 o 
  -3  -2   9        0.08       -0.33      0.83 o 
  -2  -2   9      121.73      124.95      3.51 o 
  -1  -2   9        6.06        6.48      1.36 o 
   0  -2   9       54.02       47.23      3.26 o 
   1  -2   9        0.59        0.54      0.98 o 
   2  -2   9       30.12       33.04      3.11 o 
   3  -2   9        0.27        0.09      0.94 o 
   4  -2   9        1.35        0.70      1.22 o 
  -7  -1   9        4.02        3.17      1.17 o 
  -6  -1   9        9.09        8.47      1.87 o 
  -5  -1   9        0.02        0.39      0.98 o 
  -4  -1   9       53.45       54.52      3.38 o 
  -3  -1   9       50.18       50.47      3.09 o 
  -2  -1   9       44.67       39.79      2.10 o 
  -1  -1   9        9.08        7.98      1.51 o 
   0  -1   9       36.90       36.63      3.00 o 
   1  -1   9        2.03        2.54      1.23 o 
   2  -1   9       17.20       17.93      2.33 o 
   3  -1   9        1.34        3.86      1.79 o 
   4  -1   9        9.64        8.75      2.12 o 
  -7   0   9        0.38        0.03      1.30 o 
  -6   0   9        5.99        3.75      1.41 o 
  -5   0   9       35.22       30.93      3.00 o 
  -4   0   9        1.48        1.50      1.02 o 
  -3   0   9        0.02       -0.11      0.77 o 
  -2   0   9        0.22        1.22      0.77 o 
  -1   0   9       69.12       67.70      2.76 o 
   0   0   9       62.52       59.37      3.64 o 
   1   0   9       63.39       65.48      3.82 o 
   2   0   9       44.50       47.23      3.51 o 
   3   0   9        1.68        2.20      1.76 o 
  -8   1   9        0.49        0.81      0.88 o 
  -7   1   9        6.58        7.20      1.67 o 
  -6   1   9        4.87        3.78      1.39 o 
  -5   1   9        0.05        1.47      1.16 o 
  -4   1   9        0.06        0.90      0.97 o 
  -3   1   9       14.76       14.13      1.97 o 
  -2   1   9       21.30       18.30      1.78 o 
  -1   1   9        2.13        1.39      0.83 o 
   0   1   9      116.81      110.01      4.59 o 
   1   1   9        0.01        0.80      0.98 o 
   2   1   9       10.20       12.93      2.76 o 
   3   1   9        0.27        0.38      1.21 o 
  -8   2   9        0.61        1.98      1.08 o 
  -7   2   9        0.02        0.16      1.06 o 
  -6   2   9       12.06       10.13      1.96 o 
  -5   2   9        0.20        0.77      1.05 o 
  -4   2   9       27.73       27.04      2.76 o 
  -3   2   9        1.02        0.93      0.97 o 
  -2   2   9      289.01      276.39      6.18 o 
  -1   2   9       13.42       11.90      1.57 o 
   0   2   9       88.52       83.02      3.92 o 
   1   2   9        0.28        0.75      1.33 o 
   2   2   9        0.66        0.57      1.90 o 
  -7   3   9        0.14        0.72      0.92 o 
  -6   3   9        0.51        0.32      0.99 o 
  -5   3   9        0.95        0.09      0.96 o 
  -4   3   9      117.67      107.47      4.73 o 
  -3   3   9        2.04        1.45      1.05 o 
  -2   3   9       91.49       90.26      3.44 o 
  -1   3   9       11.58       12.61      1.75 o 
   0   3   9        0.25        1.61      0.99 o 
   1   3   9        1.32       -1.57      1.16 o 
   2   3   9        1.59        4.83      3.58 o 
  -7   4   9        0.73       -0.25      0.99 o 
  -6   4   9       38.37       43.73      3.79 o 
  -5   4   9        3.54        3.04      1.37 o 
  -4   4   9       64.59       67.68      3.99 o 
  -3   4   9        0.00       -0.67      0.95 o 
  -2   4   9        0.07        1.82      0.95 o 
  -1   4   9        4.79        4.64      1.22 o 
   0   4   9        0.88       -0.22      1.04 o 
   1   4   9        0.49       -0.02      1.39 o 
  -7   5   9        1.47       -0.33      1.26 o 
  -6   5   9       18.34       19.59      3.36 o 
  -5   5   9        0.30        0.08      2.14 o 
  -4   5   9        0.02        1.16      1.28 o 
  -3   5   9        0.00        1.86      1.49 o 
  -2   5   9       10.45       14.48      1.80 o 
  -1   5   9        0.05        0.36      0.92 o 
   0   5   9        0.00        0.51      1.00 o 
  -6   6   9        6.14        6.18      2.34 o 
  -5   6   9        3.02        3.80      1.56 o 
  -4   6   9        1.89        3.52      1.91 o 
  -3   6   9        5.35        7.51      2.11 o 
  -2   6   9        4.69        2.58      1.33 o 
  -1   6   9        6.80        8.49      3.66 o 
  -5   7   9        4.34        5.61      2.98 o 
  -4   7   9        2.44        5.56      1.76 o 
  -3   7   9        6.34        9.54      2.38 o 
  -2   7   9        0.00       -1.50      1.22 o 
  -2  -8  10        1.78        4.02      2.10 o 
  -1  -8  10        0.05        0.02      1.35 o 
   0  -8  10        0.07       -1.40      0.93 o 
   1  -8  10        0.01        0.64      0.95 o 
  -4  -7  10        1.51        2.46      1.59 o 
  -3  -7  10        0.28        0.64      1.43 o 
  -2  -7  10        2.22        3.55      1.67 o 
  -1  -7  10        0.30        2.32      1.48 o 
   0  -7  10        9.81       11.36      2.13 o 
   1  -7  10        0.02       -1.47      1.02 o 
   2  -7  10        3.09        2.81      1.43 o 
  -4  -6  10        0.58        0.36      1.44 o 
  -3  -6  10       13.28       12.91      2.53 o 
  -2  -6  10       14.29       10.63      4.70 o 
  -1  -6  10        3.80        2.00      1.34 o 
   0  -6  10       13.01       15.38      2.36 o 
   1  -6  10        1.97        1.80      1.72 o 
   2  -6  10       17.17       13.88      2.19 o 
   3  -6  10        0.61        2.11      1.01 o 
  -5  -5  10        9.17        9.53      1.86 o 
  -4  -5  10       16.80       20.98      2.63 o 
  -3  -5  10        6.49        8.58      2.23 o 
  -2  -5  10        6.49        6.03      1.99 o 
  -1  -5  10       15.69       16.69      2.36 o 
   0  -5  10       43.65       50.77      3.88 o 
   1  -5  10       15.26       12.76      2.11 o 
   2  -5  10        1.46        0.37      1.02 o 
   3  -5  10        1.91        0.35      0.80 o 
  -6  -4  10        3.15        3.47      1.43 o 
  -5  -4  10        8.81        8.94      1.89 o 
  -4  -4  10        1.43        1.22      1.02 o 
  -3  -4  10       12.05        8.89      4.95 o 
  -2  -4  10       29.19       33.68      4.10 o 
  -1  -4  10       10.77       11.48      1.92 o 
   0  -4  10        8.12        7.80      1.65 o 
   1  -4  10       14.70       11.41      1.97 o 
   2  -4  10        0.02       -0.56      0.92 o 
   3  -4  10        8.50        9.94      1.79 o 
  -6  -3  10        6.33        5.64      1.55 o 
  -5  -3  10        0.01        0.63      1.07 o 
  -4  -3  10        7.37        9.36      1.74 o 
  -3  -3  10        1.26        1.17      1.00 o 
  -2  -3  10       90.79       90.17      5.56 o 
  -1  -3  10       15.14       18.00      3.04 o 
   0  -3  10        2.45        0.22      1.02 o 
   1  -3  10       12.85       11.17      2.03 o 
   2  -3  10        0.17       -0.60      1.57 o 
   3  -3  10        1.89        0.29      0.95 o 
  -7  -2  10        0.17        3.16      1.07 o 
  -6  -2  10        0.78        1.84      1.37 o 
  -5  -2  10        0.00       -0.12      0.88 o 
  -4  -2  10       67.89       73.16      4.06 o 
  -3  -2  10       39.02       38.95      4.28 o 
  -2  -2  10       20.02       15.04      2.71 o 
  -1  -2  10       99.00       87.43      3.91 o 
   0  -2  10        3.39        3.49      1.32 o 
   1  -2  10       29.91       32.80      3.39 o 
   2  -2  10        0.43       -0.05      0.90 o 
   3  -2  10        8.93       13.21      3.48 o 
  -7  -1  10        0.33        2.06      0.94 o 
  -6  -1  10        7.22        6.84      1.63 o 
  -5  -1  10       17.69       17.51      3.25 o 
  -4  -1  10       19.71       17.05      2.30 o 
  -3  -1  10       82.46       74.65      3.70 o 
  -2  -1  10        0.08       -0.20      1.28 o 
  -1  -1  10       12.93       10.32      1.79 o 
   0  -1  10       26.57       24.36      2.72 o 
   1  -1  10       16.09       14.95      3.88 o 
   2  -1  10        3.11        2.90      2.23 o 
   3  -1  10        2.26        0.98      2.26 o 
  -7   0  10        3.38        4.51      1.20 o 
  -6   0  10       11.03       10.16      1.90 o 
  -5   0  10       65.30       64.89      5.38 o 
  -4   0  10       39.40       36.21      3.29 o 
  -3   0  10       34.48       32.88      2.93 o 
  -2   0  10       72.15       67.25      3.48 o 
  -1   0  10      112.72      116.38      4.59 o 
   0   0  10       14.75       16.73      2.30 o 
   1   0  10        1.09        0.98      1.10 o 
   2   0  10        2.32        1.20      1.32 o 
  -7   1  10       15.23       14.51      2.65 o 
  -6   1  10       22.73       25.16      2.87 o 
  -5   1  10        0.31        0.76      1.17 o 
  -4   1  10       18.35       17.70      2.37 o 
  -3   1  10       16.81       20.87      3.38 o 
  -2   1  10       14.58       16.58      3.20 o 
  -1   1  10       13.28       10.42      1.87 o 
   0   1  10        1.99        2.50      1.22 o 
   1   1  10        0.44       -0.38      1.01 o 
   2   1  10        0.04       -2.22      3.19 o 
  -7   2  10        0.23        0.59      0.89 o 
  -6   2  10       10.82       14.10      2.93 o 
  -5   2  10        0.97        1.14      0.99 o 
  -4   2  10        0.02        0.71      1.05 o 
  -3   2  10        9.51        7.50      1.68 o 
  -2   2  10        6.52        7.08      1.65 o 
  -1   2  10        4.83        5.87      1.46 o 
   0   2  10        0.05        0.06      0.96 o 
   1   2  10        6.65       10.31      2.44 o 
   2   2  10       18.89       22.13      3.42 o 
  -7   3  10        1.38        0.55      1.21 o 
  -6   3  10        1.90        2.91      1.29 o 
  -5   3  10       10.41       13.61      2.22 o 
  -4   3  10       44.96       42.68      3.59 o 
  -3   3  10       31.59       31.55      3.06 o 
  -2   3  10        0.52        1.01      1.06 o 
  -1   3  10        2.60        3.49      1.21 o 
   0   3  10       24.77       34.79      3.26 o 
   1   3  10        0.03       -0.80      1.83 o 
  -7   4  10        1.08       -0.06      1.03 o 
  -6   4  10       31.51       35.37      3.78 o 
  -5   4  10       16.41       12.91      2.19 o 
  -4   4  10        5.41        2.54      1.30 o 
  -3   4  10        2.97        4.68      1.51 o 
  -2   4  10        0.84        1.40      1.50 o 
  -1   4  10        0.29        0.40      0.99 o 
   0   4  10        1.06       -1.08      1.46 o 
  -6   5  10       10.14        9.76      3.33 o 
  -5   5  10        0.05       -0.88      1.10 o 
  -4   5  10        3.64        2.13      1.61 o 
  -3   5  10        0.02        0.20      1.37 o 
  -2   5  10        3.90        3.08      1.83 o 
  -1   5  10       27.42       36.47      3.50 o 
  -5   6  10        1.38        0.06      1.19 o 
  -4   6  10        6.53        9.01      2.32 o 
  -3   6  10       10.57       15.46      3.29 o 
  -2  -7  11        1.56        2.80      1.70 o 
  -1  -7  11        0.64       -0.32      3.28 o 
   0  -7  11        5.99        5.50      2.06 o 
   1  -7  11        4.92        6.51      1.45 o 
  -4  -6  11        0.95        2.27      1.34 o 
  -3  -6  11        4.91        9.17      2.28 o 
  -2  -6  11        4.07        6.91      2.31 o 
  -1  -6  11        8.32       10.87      2.24 o 
   0  -6  11        0.70        0.01      1.56 o 
   1  -6  11        0.21        0.87      1.34 o 
  -5  -5  11        0.58        5.49      1.68 o 
  -4  -5  11        0.66        2.15      1.40 o 
  -3  -5  11        6.90       14.73      2.98 o 
  -2  -5  11        0.34        1.14      1.39 o 
  -1  -5  11       13.18       13.81      2.29 o 
   0  -5  11        3.37        1.70      1.51 o 
   1  -5  11        0.43        0.16      0.98 o 
   2  -5  11        0.47        1.65      2.06 o 
  -5  -4  11        4.49        5.92      1.55 o 
  -4  -4  11        0.18       -0.07      1.70 o 
  -3  -4  11       10.04       15.05      2.91 o 
  -2  -4  11        0.34        1.86      1.27 o 
  -1  -4  11       14.45       14.51      2.24 o 
   0  -4  11        3.11        2.60      1.46 o 
   1  -4  11       11.06        8.93      1.77 o 
   2  -4  11        3.73        2.68      1.01 o 
  -6  -3  11        0.02       -0.38      1.06 o 
  -5  -3  11        0.02       -1.15      1.02 o 
  -4  -3  11        0.88        4.75      1.99 o 
  -3  -3  11       16.28       22.21      7.91 o 
  -2  -3  11        1.73        4.83      2.25 o 
  -1  -3  11       25.63       26.18      3.71 o 
   0  -3  11        9.32        8.91      1.78 o 
   1  -3  11       13.11       13.91      2.27 o 
   2  -3  11        0.29        1.63      1.05 o 
  -6  -2  11        0.19       -1.16      0.83 o 
  -5  -2  11        5.58        7.44      1.67 o 
  -4  -2  11        0.34        1.05      0.94 o 
  -3  -2  11        0.01       -0.25      1.86 o 
  -2  -2  11       17.63       18.53      3.20 o 
  -1  -2  11        8.24        6.83      1.57 o 
   0  -2  11        8.99        7.83      1.75 o 
   1  -2  11        0.72        1.32      1.10 o 
   2  -2  11        2.47        3.05      1.35 o 
  -6  -1  11        2.00        3.96      1.58 o 
  -5  -1  11        1.88        2.81      1.17 o 
  -4  -1  11        2.81        1.45      1.00 o 
  -3  -1  11       57.00       51.16      4.96 o 
  -2  -1  11        0.79        0.81      1.32 o 
  -1  -1  11        8.83        8.11      1.78 o 
   0  -1  11        0.46       -0.06      0.99 o 
   1  -1  11        0.27        1.58      1.01 o 
   2  -1  11        0.13        3.34      1.83 o 
  -6   0  11        0.64       -0.62      1.49 o 
  -5   0  11       43.33       40.69      3.66 o 
  -4   0  11        0.79        1.58      1.17 o 
  -3   0  11        1.07        2.12      1.54 o 
  -2   0  11        0.62       -1.22      1.01 o 
  -1   0  11        2.02        2.78      1.37 o 
   0   0  11        0.01       -0.29      1.37 o 
   1   0  11        3.85        4.23      1.41 o 
  -7   1  11       25.55       22.34      2.95 o 
  -6   1  11        0.03       -0.32      1.50 o 
  -5   1  11        5.08        3.91      1.52 o 
  -4   1  11        0.08        1.00      1.19 o 
  -3   1  11       18.06       17.98      2.43 o 
  -2   1  11        5.60        7.71      4.04 o 
  -1   1  11        0.17       -0.11      1.04 o 
   0   1  11        0.54        1.54      1.62 o 
   1   1  11        3.80       11.11      3.87 o 
  -6   2  11        0.19        0.04      1.01 o 
  -5   2  11        9.27        6.66      2.02 o 
  -4   2  11        9.87        9.12      1.89 o 
  -3   2  11        0.01       -1.10      1.00 o 
  -2   2  11        0.37        2.06      2.70 o 
  -1   2  11        0.10        0.05      0.99 o 
   0   2  11        0.03       -0.39      0.95 o 
  -6   3  11        1.14        1.93      1.07 o 
  -5   3  11        1.93        3.09      1.33 o 
  -4   3  11        0.79        0.06      1.08 o 
  -3   3  11        2.34        1.77      1.24 o 
  -2   3  11        0.79        1.47      1.49 o 
  -1   3  11        2.15        4.58      1.46 o 
   0   3  11        0.52        2.96      1.49 o 
  -6   4  11        0.64        1.60      1.64 o 
  -5   4  11        0.15        0.82      1.02 o 
  -4   4  11        3.92        4.02      1.51 o 
  -3   4  11        0.26       -0.03      1.03 o 
  -2   4  11        1.36        2.02      1.67 o 
  -1   4  11        5.53        7.71      4.25 o 
  -4   5  11        2.86        1.69      3.13 o 
  -3   5  11        6.81        7.69      2.27 o 
  -2  -6  12        0.14        1.55      1.35 o 
  -1  -6  12        4.03        5.62      4.33 o 
   0  -6  12        3.07        2.86      2.34 o 
  -4  -5  12        1.23        0.05      1.49 o 
  -3  -5  12        0.00        0.05      1.10 o 
  -2  -5  12       10.55       11.24      4.01 o 
  -1  -5  12        0.18        0.23      1.05 o 
   0  -5  12       13.17       12.35      2.05 o 
  -4  -4  12        9.31       13.79      2.80 o 
  -3  -4  12        1.90        1.22      1.48 o 
  -2  -4  12        0.83       -0.54      1.20 o 
  -1  -4  12        1.52        2.20      1.64 o 
   0  -4  12        2.20        1.24      0.93 o 
   1  -4  12        1.00        0.48      1.25 o 
  -5  -3  12        3.30        2.27      1.78 o 
  -4  -3  12        4.85        7.62      3.05 o 
  -3  -3  12        1.67        4.69      1.94 o 
  -2  -3  12        9.96       13.57      2.81 o 
  -1  -3  12        1.35        0.95      2.61 o 
   0  -3  12        0.04        0.36      0.91 o 
   1  -3  12        0.57        1.04      0.90 o 
  -5  -2  12        0.97        2.97      1.28 o 
  -4  -2  12       15.57       16.11      2.99 o 
  -3  -2  12       11.35       12.74      2.91 o 
  -2  -2  12        6.56        7.03      3.14 o 
  -1  -2  12        2.86        2.24      2.35 o 
   0  -2  12        0.05        0.93      2.41 o 
   1  -2  12        0.06       -0.80      0.92 o 
  -6  -1  12        8.42       10.58      2.07 o 
  -5  -1  12        2.18        2.41      1.05 o 
  -4  -1  12        0.79       -0.16      1.31 o 
  -3  -1  12        3.30        3.12      1.60 o 
  -2  -1  12        9.14        7.37      2.19 o 
  -1  -1  12        1.49        2.69      1.43 o 
   0  -1  12        0.00        0.83      1.04 o 
  -6   0  12        1.00        2.01      1.16 o 
  -5   0  12       11.88       15.06      2.30 o 
  -4   0  12        7.04        5.02      1.77 o 
  -3   0  12       16.82       17.59      3.07 o 
  -2   0  12        1.24        1.50      1.54 o 
  -1   0  12        0.06       -1.71      1.14 o 
   0   0  12        2.39        5.31      1.63 o 
  -6   1  12        0.15        0.34      1.05 o 
  -5   1  12        2.49        3.95      1.50 o 
  -4   1  12        0.06        0.02      1.28 o 
  -3   1  12        2.40        6.07      1.95 o 
  -2   1  12        6.18        5.29      2.03 o 
  -1   1  12        0.57        0.85      2.39 o 
   0   1  12        9.82        9.73      2.01 o 
  -5   2  12        0.02       -1.14      0.90 o 
  -4   2  12        0.76        4.31      1.55 o 
  -3   2  12        1.48        2.39      4.35 o 
  -2   2  12       10.80       12.29      2.52 o 
  -1   2  12        1.74        3.51      1.66 o 
  -5   3  12        2.61        3.25      1.23 o 
  -4   3  12        6.73        7.74      1.78 o 
  -3   3  12        0.19        2.38      1.56 o 
  -2   3  12       14.00       15.76      2.73 o 
  -2  -4  13        7.70        7.97      1.96 o 
  -3  -3  13        7.39       10.20      2.46 o 
  -2  -3  13       15.57       13.75      2.85 o 
  -1  -3  13        1.69        4.15      1.25 o 
  -4  -2  13       28.39       37.40      4.69 o 
  -3  -2  13        0.15       -1.33      0.89 o 
  -2  -2  13        0.69       -0.09      1.11 o 
  -1  -2  13        1.83        7.23      3.24 o 
  -4  -1  13        0.36        0.66      1.11 o 
  -3  -1  13        2.35        8.19      2.02 o 
  -2  -1  13        0.10        0.65      1.93 o 
  -1  -1  13        5.43        5.17      1.47 o 
  -4   0  13        0.19       -0.11      1.12 o 
  -3   0  13        6.65        8.32      3.26 o 
  -2   0  13        2.29        5.38      2.14 o 
  -3   1  13        5.78        8.47      1.79 o 
                                                 
